# Supplementary material for: Characterizing the effects of genetic liability to autoimmune conditions on pregnancy outcomes using Mendelian randomization
Source: BMC Med. 2026 Mar 19;24:272. doi: 10.1186/s12916-026-04797-w (PMC13122933; doi:10.1186/s12916-026-04797-w)
Supplement: Supplementary file 3 — Additional file 3. Supplementary tables. Table S1 - Characteristics of studies contributing with genetic association data on autoimmune conditions. Table S2A - MR-PREG outcome definitions and sample sizes in GWAS meta-analysis, for all binary outcomes. Table S2B - MR-PREG outcome definitions and sample sizes in GWAS meta-analysis, for all continuous outcomes. Table S3 - Instrument strength for each autoimmune condition. Table S4 - Harmonised SNP-exposure and SNP-outcome data used to conduct Mendelian randomization analysis. Table S5A - Main Mendelian randomization estimates for the effects of increased log odds of autoimmune conditions on binary pregnancy outcomes. Table S5B - Main Mendelian randomization estimates for the effects of increased log odds of autoimmune conditions on continuous pregnancy outcomes. Table S6A - Pleiotropy-robust methods and HLA excluded Mendelian randomization estimates for the effects of increased log odds of autoimmune conditions on binary pregnancy outcomes. Pleiotropy-robust methods and HLA excluded Mendelian randomization estimates for the effects of increased log odds of autoimmune conditions on continuous pregnancy outcomes. Table S7A - Steiger filtered Mendelian randomization estimates for the effects of increased log odds of autoimmune conditions on binary pregnancy outcomes. Table S7B - Steiger filtered Mendelian randomization estimates for the effects of increased log odds of autoimmune conditions on continuous pregnancy outcomes. Table S8A - Weighted linear model Mendelian randomization effect estimates exploring fetal genetic effects on the effects of increased log odds of autoimmune conditions on binary pregnancy outcomes. Table S8B - Weighted linear model Mendelian randomization effect estimates exploring fetal genetic effects on the effects of increased log odds of autoimmune conditions on continuous pregnancy outcomes. Table S9A - Leave-one-study-out and main meta-analysis Mendelian randomization effect estimates for effe [file 12916_2026_4797_MOESM3_ESM.xlsx]

## Sheet: Contents
Contents
ST1	Characteristics of studies contributing with genetic association data on autoimmune conditions.
ST2A	MR-PREG outcome definitions and sample sizes in GWAS meta-analysis, for all binary outcomes.
ST2B	MR-PREG outcome definitions and sample sizes in GWAS meta-analysis, for all continuous outcomes.
ST3	Instrument strength for each autoimmune condition.
ST4	Harmonised SNP-exposure and SNP-outcome data used to conduct Mendelian randomization analysis.
ST5A	Main Mendelian randomization estimates for the effects of increased log odds of autoimmune conditions on binary pregnancy outcomes.
ST5B	Main Mendelian randomization estimates for the effects of increased log odds of autoimmune conditions on continuous pregnancy outcomes.
ST6A	Pleiotropy-robust methods and HLA excluded Mendelian randomization estimates for the effects of increased log odds of autoimmune conditions on binary pregnancy outcomes.
ST6B	Pleiotropy-robust methods and HLA excluded Mendelian randomization estimates for the effects of increased log odds of autoimmune conditions on continuous pregnancy outcomes.
ST7A	Steiger filtered Mendelian randomization estimates for the effects of increased log odds of autoimmune conditions on binary pregnancy outcomes.
ST7B	Steiger filtered Mendelian randomization estimates for the effects of increased log odds of autoimmune conditions on continuous pregnancy outcomes.
ST8A	Weighted linear model Mendelian randomization effect estimates exploring fetal genetic effects on the effects of increased log odds of autoimmune conditions on binary pregnancy outcomes.
ST8B	Weighted linear model Mendelian randomization effect estimates exploring fetal genetic effects on the effects of increased log odds of autoimmune conditions on continuous pregnancy outcomes.
ST9A	Leave-one-study-out and main meta-analysis Mendelian randomization effect estimates for effects of increased log odds of autoimmune conditions on binary pregnancy outcomes.
ST9B	Leave-one-study-out and main meta-analysis Mendelian randomization effect estimates for effects of increased log odds of autoimmune conditions on continuous pregnancy outcomes.
ST10A	Leave-one-SNP-out Mendelian randomization estimates for the effects of increased log odds of autoimmune conditions on binary pregnancy outcomes.
ST10B	Leave-one-SNP-out Mendelian randomization estimates for the effects of increased log odds of autoimmune conditions on continuous pregnancy outcomes.
ST11	Metrics for between-SNP heterogeneity (i.e. Cochrane's Q and P-value) and directional pleiotropy (MR-Egger intercept, SE and P-value).
ST12	Steiger filtering test for all SNPs used in Mendelian randomization analyses.
ST13A	Sample overlap between autoimmune condition GWAS and MR-PREG outcome GWAS for binary pregnancy outcomes.
ST13B	Sample overlap between autoimmune condition GWAS and MR-PREG outcome GWAS for continuous pregnancy outcomes.
ST14	Phenome scan results for the potential influential SNPs identified.

## Sheet: ST1 - Exposure GWAS
Supplementary Table 1 - Characteristics of studies contributing with genetic association data on autoimmune conditions. Only studies with N cases >= 5000 contributed to the analysis.
Autoimmune condition	Study	Publication year	Case definition	N cohorts	N participants	Proportion of female participants (%)	Ancestry	Genotyping chip	Imputation reference panel	Control for population structure	Model covariates	Units	PMID	Data access	Reference in full
					(cases / controls)
Addison’s disease, chronic primary adrenal insufficiency	Eriksson et al	2021	Clinical diagnosis: "i.e. low serum cortisol with a compensatory increase in plasma adrenocorticotropic hormone. In case of doubt, a corticotropin stimulation test was performed."	1	5320	Not described	European (Norway, Sweden)	Illumina Infinium Global Screening Array 1.0	Haplotype Reference Consortium	Top five principal components	Sex	log odds	33574239	http://identifiers.org/gcst:GCST90011871	Eriksson D, Røyrvik EC, Aranda-Guillén M, Berger AH, Landegren N, Artaza H, et al. GWAS for autoimmune Addison’s disease identifies multiple risk loci and highlights AIRE in disease susceptibility. Nat Commun. 2021 Feb 11;12(1):959.
					(1,223 / 4,097)
Ankylosing spondylitis	Cortes et al	2013	Modified New York criteria (1)	5	22647	Not described	European	Illumina Immunochip	1000G phase 1	Linear mixed models (FaST-LMM v1.05)	None described	log odds (mathematical explanation of transformation from linear model to liability scale at end of supplementary material)	23749187	https://gwas.mrcieu.ac.uk/datasets/ebi-a-GCST005529/	Cortes A, Hadler J, Pointon JP, Robinson PC, Karaderi T, Leo P, et al. Identification of multiple risk variants for ankylosing spondylitis through high-density genotyping of immune-related loci. Nat Genet. 2013 Jul;45(7):730–8.
					(9,069 / 13,578)
Coeliac disease	Trynka et al	2011	"diagnosed according to standard clinical criteria, compatible serology and, in all cases, small intestinal biopsy"	7	24269	Not described	European (97%; see Table 1)	Illumina Immunochip	1000G pilot	Stratification only, no statistical adjustments described	Sex, study site	log odds	22057235	https://gwas.mrcieu.ac.uk/datasets/ieu-a-1058/	Trynka G, Hunt KA, Bockett NA, Romanos J, Mistry V, Szperl A, et al. Dense genotyping identifies and localizes multiple common and rare variant association signals in celiac disease. Nat Genet. 2011 Dec;43(12):1193–201.
					(12,041 / 12,228)
Graves' disease	Zhou et al	2018	PheCode 242	1	393289	Not described	European (UK)	UK Biobank Axoim Array	Haplotype Reference Consortium	Principal components 1-4, linear mixed model (SAIGE)	Sex, birth year	log odds	30104761	http://identifiers.org/gcst:GCST90435688	Zhou W, Nielsen JB, Fritsche LG, Dey R, Gabrielsen ME, Wolford BN, et al. Efficiently controlling for case-control imbalance and sample relatedness in large-scale genetic association studies. Nat Genet. 2018 Sep;50(9):1335–41.
					(1,860 / 391,429)
Hashimoto's thyroiditis	Sakaue et al	2021	ICD10: E06.3, phecode: 245.21, FinnGenn endpoint: HYPOTHYROIDISM	2	395640	46.3%	European (British and Finnish)	"Applied Biosystems UK BiLEVE Axiom Array or the Applied Biosystems UK Biobank Axiom Array"	"combination of the Haplotype Reference Consortium, UK10K and 1000 Genomes Project Phase 3 reference panels"	Generalized linear mixed model (SAIGE v.0.37) and top 20 principal components of ancestry	age, age2, sex, age × sex, age2 × sex and the top 20 principal components	log odds	34594039	https://gwas.mrcieu.ac.uk/datasets/ebi-a-GCST90018855/	Sakaue S, Kanai M, Tanigawa Y, Karjalainen J, Kurki M, Koshiba S, et al. A cross-population atlas of genetic associations for 220 human phenotypes. Nat Genet. 2021 Oct;53(10):1415–24.
					(15, 654 / 379,986)
Inflammatory bowel disease	Liu et al	2023	FinnGen: ICD codes, De Lange International IBD Genetics Consortium 2017: "diagnosed using accepted endoscopic, histopathological and radiological criteria"	2 published GWAS	65642	Not described	European (British and Finnish)	FinnGenn: Illumina and Affymetrix, De Lange International IBD Genetics Consortium 2017: Human Core Exome v12.1	FinnGen: SISu v4.2 reference panel., De Lange International IBD Genetics Consortium 2017:1000G phase 3 v5	top 10 principal components of ancestry	Not described	log odds	26192919	https://gwas.mrcieu.ac.uk/datasets/ieu-a-294/	Liu Z, Liu R, Gao H, Jung S, Gao X, Sun R, et al. Genetic architecture of the inflammatory bowel diseases across East Asian and European ancestries. Nat Genet. 2023 May;55(5):796–806.
					(31,665 / 33,977)
Multiple sclerosis	International Multiple Sclerosis Genetics Consortium (IMSGC)	2019	Clinical diagnosis or ICD-9 code 340, and IMSGC & Wellcome Trust Case Control Consortium 2 2011 definitions	2 new, 1 previously pulished GWAS	115803	59.2%	European	Illumina 610k, Illumina 660k, Illumina Human Omni Express, IMSGC & Wellcome Trust Case Control Consortium 2 2011: Illumina	1000G Phase Ia	IMSGC & Wellcome Trust Case Control Consortium 2 2011 used a linear mixed model. For new data, non-MHC genome adjusted for top 5 principal components of ancestry	Not described	log odds	31604244	https://gwas.mrcieu.ac.uk/datasets/ieu-b-18/	International Multiple Sclerosis Genetics Consortium, Patsopoulos NA, Baranzini SE, Santaniello A, Shoostari P, Cotsapas C, et al. Multiple sclerosis genomic map implicates peripheral immune cells and microglia in susceptibility. Science. 2019 Sep 27;365(6460):eaav7188.
					(47,429, 68,374)
Myasthenia gravis	Chia et al	2022	“The diagnosis of myasthenia gravis was based on standard clinical criteria of characteristic fatigable weakness and electrophysiological and/or pharmacological abnormalities and confirmed by the presence of anti-acetylcholine receptor antibodies”	2 (and additional 1 for replication)	38243	47.2% cases	European (US, Italy, UK replication)	HumanOmniExpress arrays (Illumina Inc), UK BiLEVE Axiom or UK Biobank Axiom	TopMed	principal components (number not given)	age, sex	log odds	35074870	http://identifiers.org/gcst:GCST90093061	Chia R, Saez-Atienzar S, Murphy N, Chiò A, Blauwendraat C, International Myasthenia Gravis Genomics Consortium, et al. Identification of genetic risk loci and prioritization of genes and pathways for myasthenia gravis: a genome-wide association study. Proc Natl Acad Sci U S A. 2022 Feb 1;119(5):e2108672119.
					(1,873 / 36,370)
Pernicious anaemia	Glanville at al	2021	ICD-10 D51.0 and/or self-report	1	325629	71%	European (UK)	UK BiLEVE Axiom or UK Biobank Axiom	Haplotype Reference Consortium, merged UK10K and 1000 Genomes phase 3 reference panels	six principal components	genotyping batch, and assessment cente	log odds	34278373	http://identifiers.org/gcst:GCST90014450	Glanville KP, Coleman JRI, O’Reilly PF, Galloway J, Lewis CM. Investigating Pleiotropy Between Depression and Autoimmune Diseases Using the UK Biobank. Biol Psychiatry Glob Open Sci. 2021 Jun;1(1):48–58.
					(1,555 / 324,074)
Primary biliary cholangitis, primary biliary cirrhosis	Cordell et al	2015	Clinical diagnosis according to American Association for the Study of Liver Diseases criteria	3	13239	Not described	European (Canada, Italy, USA)	Illumina HumanHap370 BeadChip, Illumina 550 K bead array, Illumina Human610-Quad BeadChip, Illumina 1M-duo array	HapMap3 CEU+TSI	principal components that differed between cases and controls were included as covariates	Not described	log odds	26394269	https://gwas.mrcieu.ac.uk/datasets/ebi-a-GCST003129/	Cordell HJ, Han Y, Mells GF, Li Y, Hirschfield GM, Greene CS, et al. International genome-wide meta-analysis identifies new primary biliary cirrhosis risk loci and targetable pathogenic pathways. Nat Commun. 2015 Sep 22;6:8019.
					(2,764 / 10,475)
Psoriasis	Stuart et al	2021	Clinical diagnosis as described in (2), including psoriatic arthritis	2 new, 8 previously published cohorts	48471	Not described	European (91%); South Asian (9%)	Genome-wide for 5, Genome-wide and exome for 3, Immunochip for 2 studies (Table S1)	1000G Phase 3, r.1.1 Haplotype Reference Consortium	top principal components of ancestry (3-16, varying by cohort)	study-specific principal components and geographic cohort covariates	log odds	34927100	https://gwas.mrcieu.ac.uk/datasets/ebi-a-GCST90019017/	Stuart PE, Tsoi LC, Nair RP, Ghosh M, Kabra M, Shaiq PA, et al. Transethnic analysis of psoriasis susceptibility in South Asians and Europeans enhances fine mapping in the MHC and genome wide. HGG Adv. 2021 Nov 6;3(1):100069.
					(18,557 / 29,914)
Rheumatoid arthritis	Okada et al	2014	1987 criteria of the American College of Rheumatology	22 cohorts, of which 6 new	103638	Not described	European (72%); East Asian (28%)	Several genome-wide arrays for 15, immunochip arrays for 7 studies	1000G Phase 1	top principal components of ancestry (5 or 10, varying by cohort)	Not described	log odds	24390342	https://gwas.mrcieu.ac.uk/datasets/ieu-a-833/	Okada Y, Wu D, Trynka G, Raj T, Terao C, Ikari K, et al. Genetics of rheumatoid arthritis contributes to biology and drug discovery. Nature. 2014 Feb;506(7488):376–81.
					(29,880 / 73,758)
Sjorgen's snydrome	Taylor et al	2017	Clinical diagnosis: "relies on the following measures from clinical data that we use in our analysis: 1) presence of SSA/Ro or SSB/La autoantibodies; 2) a focus score of >1, measuring the degree of focal sialadenitis in LSG biopsy specimens; and 3) an ocular staining score (OSS) of ≥3, measuring the degree of damage due to KCS [keratoconjunctivitis sicca]"	3	2131	Not described	European (Denmark, UK, USA)	Illumina HumanOmni2.5-4v1, Illumina HumanOmni2.5M8v1-1 array	1000G	9 principal components	sex, smoking	log odds	28076899	http://identifiers.org/gcst:GCST012796	Taylor KE, Wong Q, Levine DM, McHugh C, Laurie C, Doheny K, et al. Genome‐Wide Association Analysis Reveals Genetic Heterogeneity of Sjögren’s Syndrome According to Ancestry. Arthritis Rheumatol. 2017 Jun;69(6):1294–305.
					(585 / 1,546)
Systemic lupus erythmatosus	Bentham et al	2015	"clinical features of our GWAS cohort were documented on the basis of standard American College of Rheumatology (ACR) classification criteria"	1 new cohort, meta-analysed with published GWAS	14267	Not described	European (USA, southern European)	New cohort: Illumina HumanOmni1-Quad BeadChip cases, llumina HumanOmni2.5 BeadChip controls. Previous GWAS: Illumina HumanHap550	1000G	top four principal components of ancestry	Not described	log odds	26502338	https://gwas.mrcieu.ac.uk/datasets/ebi-a-GCST003156	Bentham J, Morris DL, Graham DSC, Pinder CL, Tombleson P, Behrens TW, et al. Genetic association analyses implicate aberrant regulation of innate and adaptive immunity genes in the pathogenesis of systemic lupus erythematosus. Nat Genet. 2015 Dec;47(12):1457–64.
					(5,201 / 9,066)
Systemic sclerosis	López-Isac et al	2019	"SSc patients fulfilled the 1980 American College of Rheumatology classification criteria for this disease or the criteria proposed by LeRoy and Medsger for early-SSc" (3,4)	9 new cohorts, 5 published GWAS cohorts	26679	Not described	European	Range of genome-wide arrays (Table S1)	1000G Phase 3	top five principal components of ancestry	Sex, top 5 principal components of ancestry	log odds	31672989	http://identifiers.org/gcst:GCST009131	López-Isac E, Acosta-Herrera M, Kerick M, Assassi S, Satpathy AT, Granja J, et al. GWAS for systemic sclerosis identifies multiple risk loci and highlights fibrotic and vasculopathy pathways. Nat Commun. 2019 Oct 31;10(1):4955.
					(9,095 / 17,584)
Type 1 diabetes	Chiou et al	2021	Previous cohort definitions; ICD-10 codes in UK Biobank (controls no diabetes or autoimmune disease); T1D_STRICT in FinnGen 3([controls exldued individuals with type 2 diabetes).	21 cohorts, of which 9 new	520580	53.5%	European (British, Finnish, USA)	Genome-wide for 18, immunochip for 3 cohorts (Table S1)	TOPMed r2 panel	top four principal components of ancestry	Sex, top 4 principal components of ancestry	log odds	34012112	https://gwas.mrcieu.ac.uk/datasets/ebi-a-GCST90014023/	Chiou J, Geusz RJ, Okino ML, Han JY, Miller M, Melton R, et al. Interpreting type 1 diabetes risk with genetics and single-cell epigenomics. Nature. 2021 Jun;594(7863):398–402.
					(18,942 / 501,638)
Vasculitis	FinnGen	2021	Hospital discharge: ICD-10 — L95.8, L95.9 Cause of death: ICD-10 — L95.8, L95.9	1	207744	Not described	European (Finland)	Illumina (Illumina) and Affymetrix arrays (Thermo Fisher Scientific)	Sequencing Initiative Suomi (SISu) v.3 imputation reference panel	mixed-model logistic regression, ten principal components	sex, age, genotyping batch	log odds	36653562	https://r10.risteys.finregistry.fi/endpoints/L12_VASCULITISNAS	Kurki MI, Karjalainen J, Palta P, Sipilä TP, Kristiansson K, Donner KM, et al. FinnGen provides genetic insights from a well-phenotyped isolated population. Nature. 2023 Jan;613(7944):508–18.
					(262 / 207,482)
Vitiligo	Jin et al	2016	Clinical diagnosis	2	44266	Not described	European (USA)	Illumina Human OmniExpress BeadChips	1000 Genomes Project phase I integrated variant set version 3 (March 2012)	"To control for the effects of population stratification, we assigned cases and controls of each GWAS to homogenous clusters using GemTools60 and performed Cochran–Mantel–Haenszel (CMH) analysis to test for association for each GWAS and the combined GWAS data, with the cluster variable defined by the case–control clusters from each GWAS."	Not described	log odds	27723757	http://identifiers.org/gcst:GCST004785	Jin Y, Andersen G, Yorgov D, Ferrara TM, Ben S, Brownson KM, et al. Genome-wide association studies of autoimmune vitiligo identify 23 new risk loci and highlight key pathways and regulatory variants. Nat Genet. 2016 Nov;48(11):1418–24.
					(4,680 / 39,586 )
1000G: 1000 Genomes; HRC: Haplotype Reference Consortium
*nb. full summary statistics unavailable; independent signals provided on GWAS catalogue and in Table 1. Only bi-allelic SNPs were used since only one allele reported in Table 1.
(1) van der Linden, S., Valkenburg, H.A. & Cats, A. Evaluation of diagnostic criteria for ankylosing spondylitis. A proposal for modification of the New York criteria. Arthritis Rheum. 27, 361–368 (1984).
(2) Nair, R. P. et al. Evidence for Two Psoriasis Susceptibility Loci (HLA and 17q) and Two Novel Candidate Regions (16q and 20p) by Genome-Wide Scan. Human Molecular Genetics 6, 1349–1356 (1997).
(3) LeRoy, E. C. & Medsger, T. A. Criteria for the classification of early systemic sclerosis. The Journal of Rheumatology 28, 1573–1576 (2001).
(4) Masi, A. T. & Subcommittee For Scleroderma Criteria of the American Rheumatism Association Diagnostic and Therapeutic Criteria Committee. Preliminary criteria for the classification of systemic sclerosis (scleroderma). Arthritis & Rheumatism 23, 581–590 (1980).

## Sheet: ST2A - Binary outcome GWAS
Supplementary Table 2A - MR PREG outcome definitions and sample sizes in GWAS meta-analysis, for all binary outcomes. For further details, see collaboration profile (1).
Outcome	Outcome type	Case definition and source	Control definition	Exclusions	Overall		ALSPAC		BiB		MoBa		UK Biobank		FinnGen		GWAS
					Cases	Controls	Cases	Controls	Cases	Controls	Cases	Controls	Cases	Controls	Cases	Controls	Cases	Controls
Miscarriage	Primary	Miscarriage in the index or previous pregnancies; miscarriage in the index pregnancy was defined as fetal loss before 20 weeks gestation; miscarriage history in previous pregnancies was self-reported in questionnaires, or was abstracted from medical records	No miscarriage or stillbirth in the index or previous pregnancies	Multiple births, duplicated pregnancies	89086	397131	1477	5470			13116	61564	51326	130818	23167	199279
Stillbirth	Primary	Stillbirth in the index or previous pregnancies; stillbirth in the index pregnancy was defined as fetal death before delivery at 20 gestational weeks or more; stillbirth history in previous pregnancies was self-reported in questionnaires, or was abstracted from medical records	No miscarriage or stillbirth in the index or previous pregnancies	Multiple births, duplicated pregnancies	6331	201339	70	5470	87	3488	223	61563	5951	130818
Hypertensive disorders of pregnancy	Primary	Gestational hypertension or pre-eclampsia, or ICD-10 codes: O13, O14	No hypertensive disorders of pregnancy	Multiple births, duplicated pregnancies, non-live births, pre-existing hypertension	32549	509219	1187	5851	683	5965	9472	64878	802	170866	20405	261659
Gestational diabetes mellitus	Primary	Self-reported diabetes arising in pregnancy, or Clinical diagnoses abstracted from medical records by research midwives, or ICD-10 code: O24, or Fasting glucose ≥ 6.1 mmol/L or 2 h post-load glucose ≥ 7.8 mmol/L in OGTT	No gestational diabetes mellitus	Multiple births, duplicated pregnancies, non-live births, pre-existing diabetes	24752	690147					602	73507			18581	263483	5569	353157
Preterm birth	Primary	Gestational age at birth < 37 weeks	Gestational age at birth ≥ 37 to < 42 weeks	Multiple births, duplicated pregnancies, non-live births	18225	267497			414	7484	2892	48159	406	5403			14513	206451
Small for gestational age	Primary	Birth weight-for-gestational age < 10th percentile	No small for gestationl age	Multiple births, duplicated pregnancies, non-live births	7448	88857	566	6706	1114	6907	5303	68765	465	6479
Large for gestational age	Primary	Birth weight-for-gestational age > 90th percentile	No large for gestational age	Multiple births, duplicated pregnancies, non-live births	10468	85837	811	6461	626	7395	7865	66203	1166	5778
Low Apgar score at 5 minutes	Primary	Apgar score at 5 minutes < 7	No low Apgar score at 5 minutes	Multiple births, duplicated pregnancies, non-live births	821	73547					821	73547
NICU admission	Primary	Admission to Neonatal intensive care unit (NICU)	No NICU admission	Multiple births, duplicated pregnancies, non-live births	6996	70289	408	6327			6588	63962
Preterm birth (spontaneous)	Secondary	Gestational age at birth < 37 weeks	Gestational age at birth ≥ 37 to < 42 weeks	Multiple births, duplicated pregnancies, non-live births, elective caesarian section, physician initiated delivery (induction)	17176	255764			203	4820	2206	40359	254	4134			14513	206451
Gestational hypertension	Secondary	SBP ≥ 140 mmHg or DBP ≥ 90 mmHg on at least 2 occasions after 20 gestational weeks, with no concurrent proteinuria, or ICD-10 code: O13	No hypertensive disorders of pregnancy	Multiple births, duplicated pregnancies, non-live births, pre-existing hypertension	20777	507155	1029	5851	499	5965	6681	64877	518	171149	12050	259313
Preeclampsia	Secondary	Gestational hypertension with concurrent proteinuria, or ICD-10 code: O14	No hypertensive disorders of pregnancy	Multiple births, duplicated pregnancies, non-live births, pre-existing hypertension	19408	652584			184	5965	2628	60335	354	171311	9023	259313	7219	155660
Low birthweight	Secondary	Birth weight < 2500 g	Birth weight ≥ 2500 g to ≤ 4500 g	Multiple births, duplicated pregnancies, non-live births	19180	263971	293	6858	563	7374	2038	69079	16286	180660
High birthweight	Secondary	Birth weight > 4500 g	Birth weight ≥ 2500 g to ≤ 4500 g	Multiple births, duplicated pregnancies, non-live births	6679	260156	123	6858	64	3560	3244	69078	3248	180660
(1) 1. McBride N, Clayton GL, Soares ALG, Yang Q, Bond TA, Taylor A, et al. Cohort Profile: The Mendelian Randomization in Pregnancy (MR-PREG) collaboration - Improving evidence for prevention and treatment of adverse pregnancy and perinatal outcomes [Internet]. medRxiv; 2025 [cited 2025 Mar 24]. p. 2025.03.22.25324447. Available from: https://www.medrxiv.org/content/10.1101/2025.03.22.25324447v1

## Sheet: ST2B - Continuous outcome GWAS
Supplementary Table 2B - MR PREG outcome definitions and sample sizes in GWAS meta-analysis, for all continuous outcomes. For further details, see collaboration profile (1).
Outcome	Outcome type	Source	Exclusions	Units (continuous)	Overall	ALSPAC	BiB	MoBa	UK Biobank	GWAS
Birthweight	Secondary	Abstracted from medical records or self-reported in questionnaires	Multiple births, duplicated pregnancies, non-live births	SD units (Z-score transformed separately in males and females)	289846	7273	8023	74361	200189
Gestational age	Secondary	Abstracted from medical records	Multiple births, duplicated pregnancies, non-live births	Weeks	211416			55595	7303	148518
(1) 1. McBride N, Clayton GL, Soares ALG, Yang Q, Bond TA, Taylor A, et al. Cohort Profile: The Mendelian Randomization in Pregnancy (MR-PREG) collaboration - Improving evidence for prevention and treatment of adverse pregnancy and perinatal outcomes [Internet]. medRxiv; 2025 [cited 2025 Mar 24]. p. 2025.03.22.25324447. Available from: https://www.medrxiv.org/content/10.1101/2025.03.22.25324447v1

## Sheet: ST3 - Instrument strength
Supplementary Table 3 - Instrument strength for each autoimmune condition
Autoimmune condition	Number of SNPs	Mean F-statistic	Maximum F-statistic	Minimum F-statistic	Median F-statistic
Ankylosing spondylitis	25	123	1319	30	41
Coeliac disease	15	286	1087	31	54
Hashimoto's thyroiditis	15	75	194	30	57
Inflammatory bowel disease	134	90	775	30	57
Multiple sclerosis	72	82	1269	30	42
Psoriasis	67	193	3475	30	48
Rheumatoid arthritis	59	119	1973	25	51
Systemic lupus erythematosus	45	97	461	30	52
Systemic sclerosis	12	54	99	34	42
Type 1 diabetes	89	264	8074	30	54

## Sheet: ST4 - Harmonised SNP dataset
Supplementary Table 6 - Harmonised dataset of SNP-condition and SNP-outcome alleles used as input for Mendelian Rheumatoid arthritisndomization analyses. Column headers are in the format required by the 'TwoSampleMR' R package (v 0.6.29) to enable replication, for further details on this R package see: https://mrcieu.github.io/TwoSampleMR/index.html
SNP	chr.exposure	pos.exposure	exposure	outcome	effect_allele.exposure	other_allele.exposure	beta.exposure	se.exposure	pval.exposure	eaf.exposure	units.exposure	effect_allele.outcome	other_allele.outcome	beta.outcome	se.outcome	pval.outcome	eaf.outcome	remove	palindromic	ambiguous	mr_keep
rs1041926	6	28426296	Ankylosing spondylitis	Miscarriage	A	G	-0.0748291	0.0116918	1.55214e-10	NA	log odds	A	G	-0.0188	0.0162	0.2458	0.9685	FALSE	FALSE	FALSE	TRUE
rs11065898	12	111862575	Ankylosing spondylitis	Miscarriage	T	C	0.0262524	0.00480641	4.70923e-08	NA	log odds	T	C	-0.0051	0.0067	0.4498	0.217	FALSE	FALSE	FALSE	TRUE
rs11190133	10	101278725	Ankylosing spondylitis	Miscarriage	T	C	-0.0338671	0.00449401	4.84395e-14	NA	log odds	T	C	-0.0086	0.006	0.1483	0.3229	FALSE	FALSE	FALSE	TRUE
rs11209026	1	67705958	Ankylosing spondylitis	Miscarriage	A	G	-0.103584	0.00954481	1.94178e-27	NA	log odds	A	G	-0.0065	0.0119	0.5827	0.0589	FALSE	FALSE	FALSE	TRUE
rs1128905	9	139253839	Ankylosing spondylitis	Miscarriage	C	T	-0.0237165	0.00409459	6.94848e-09	NA	log odds	C	T	0.0006	0.0055	0.9104	0.5037	FALSE	FALSE	FALSE	TRUE
rs11624293	14	88488821	Ankylosing spondylitis	Miscarriage	C	T	0.0428679	0.00669161	1.49176e-10	NA	log odds	C	T	-0.0148	0.0097	0.1299	0.0888	FALSE	FALSE	FALSE	TRUE
rs1250550	10	81060317	Ankylosing spondylitis	Miscarriage	A	C	-0.026036	0.00430465	1.46339e-09	NA	log odds	A	C	0.0047	0.0057	0.4112	0.3743	FALSE	FALSE	FALSE	TRUE
rs12615545	2	182048452	Ankylosing spondylitis	Miscarriage	C	T	0.0254728	0.00417273	1.03065e-09	NA	log odds	C	T	0.0062	0.0056	0.2704	0.4556	FALSE	FALSE	FALSE	TRUE
rs1801274	1	161479745	Ankylosing spondylitis	Miscarriage	G	A	0.0253178	0.00417687	1.34921e-09	NA	log odds	G	A	0.0046	0.0055	0.4038	0.524	FALSE	FALSE	FALSE	TRUE
rs1860545	12	6446777	Ankylosing spondylitis	Miscarriage	A	G	-0.027474	0.00435378	2.78362e-10	NA	log odds	A	G	-0.0018	0.0056	0.752	0.4002	FALSE	FALSE	FALSE	TRUE
rs2517655	6	30121048	Ankylosing spondylitis	Miscarriage	T	C	0.0882856	0.00465575	3.46897e-80	NA	log odds	T	C	0.0049	0.0063	0.4414	0.2577	FALSE	FALSE	FALSE	TRUE
rs2531875	17	26148167	Ankylosing spondylitis	Miscarriage	T	G	-0.0273233	0.00424463	1.21745e-10	NA	log odds	T	G	0.0014	0.0057	0.8059	0.6371	FALSE	FALSE	FALSE	TRUE
rs2596501	6	31321211	Ankylosing spondylitis	Miscarriage	T	C	-0.152336	0.00419401	1e-200	NA	log odds	T	C	-0.0034	0.0056	0.5368	0.4592	FALSE	FALSE	FALSE	TRUE
rs27529	5	96126308	Ankylosing spondylitis	Miscarriage	G	A	-0.0620354	0.00429859	3.27642e-47	NA	log odds	G	A	-0.0009	0.0058	0.873	0.6581	FALSE	FALSE	FALSE	TRUE
rs2836883	21	40466744	Ankylosing spondylitis	Miscarriage	A	G	-0.0396768	0.00474798	6.45654e-17	NA	log odds	A	G	0.0078	0.0063	0.2177	0.2622	FALSE	FALSE	FALSE	TRUE
rs35164067	19	10525181	Ankylosing spondylitis	Miscarriage	A	G	-0.031078	0.00495021	3.42713e-10	NA	log odds	A	G	0.013	0.007	0.06332	0.1943	FALSE	FALSE	FALSE	TRUE
rs4129267	1	154426264	Ankylosing spondylitis	Miscarriage	T	C	-0.0307685	0.00422605	3.32124e-13	NA	log odds	T	C	0.0028	0.0057	0.6299	0.3788	FALSE	FALSE	FALSE	TRUE
rs41299637	1	200877850	Ankylosing spondylitis	Miscarriage	G	T	-0.0390527	0.00491011	1.81259e-15	NA	log odds	G	T	-0.003	0.0063	0.637	0.272	FALSE	FALSE	FALSE	TRUE
rs4672505	2	62560332	Ankylosing spondylitis	Miscarriage	G	A	-0.0597772	0.00415105	5.13807e-47	NA	log odds	G	A	-0.0024	0.0058	0.6763	0.6428	FALSE	FALSE	FALSE	TRUE
rs4676410	2	241563739	Ankylosing spondylitis	Miscarriage	A	G	0.0281014	0.00490215	9.8976e-09	NA	log odds	A	G	-0.0061	0.0066	0.3527	0.2322	FALSE	FALSE	FALSE	TRUE
rs6556416	5	158818745	Ankylosing spondylitis	Miscarriage	C	A	0.0252152	0.0046002	4.22124e-08	NA	log odds	C	A	-0.0089	0.006	0.1396	0.697	FALSE	FALSE	FALSE	TRUE
rs6600247	1	25305114	Ankylosing spondylitis	Miscarriage	C	T	0.0328332	0.00415088	2.57573e-15	NA	log odds	C	T	-0.0019	0.0055	0.7293	0.5073	FALSE	FALSE	FALSE	TRUE
rs7191548	16	28614734	Ankylosing spondylitis	Miscarriage	C	T	0.0249853	0.00428493	5.51087e-09	NA	log odds	C	T	-0.003	0.0062	0.6353	0.4163	FALSE	FALSE	FALSE	TRUE
rs743479	21	45611950	Ankylosing spondylitis	Miscarriage	T	C	-0.0234235	0.00417581	2.03105e-08	NA	log odds	T	C	0.0045	0.0068	0.5073	0.6097	FALSE	FALSE	FALSE	TRUE
rs9901869	17	45575206	Ankylosing spondylitis	Miscarriage	A	G	0.0319036	0.00408853	6.03671e-15	NA	log odds	A	G	0.004	0.0055	0.4717	0.5089	FALSE	FALSE	FALSE	TRUE
rs1041926	6	28426296	Ankylosing spondylitis	Stillbirth	A	G	-0.0748291	0.0116918	1.55214e-10	NA	log odds	A	G	0.1025	0.0554	0.06418	0.9683	FALSE	FALSE	FALSE	TRUE
rs11065898	12	111862575	Ankylosing spondylitis	Stillbirth	T	C	0.0262524	0.00480641	4.70923e-08	NA	log odds	T	C	-0.007	0.0224	0.7559	0.2259	FALSE	FALSE	FALSE	TRUE
rs11190133	10	101278725	Ankylosing spondylitis	Stillbirth	T	C	-0.0338671	0.00449401	4.84395e-14	NA	log odds	T	C	0.0101	0.0208	0.6283	0.2848	FALSE	FALSE	FALSE	TRUE
rs11209026	1	67705958	Ankylosing spondylitis	Stillbirth	A	G	-0.103584	0.00954481	1.94178e-27	NA	log odds	A	G	0.0069	0.0377	0.8549	0.0659	FALSE	FALSE	FALSE	TRUE
rs1128905	9	139253839	Ankylosing spondylitis	Stillbirth	C	T	-0.0237165	0.00409459	6.94848e-09	NA	log odds	C	T	-0.0021	0.0186	0.9109	0.4956	FALSE	FALSE	FALSE	TRUE
rs11624293	14	88488821	Ankylosing spondylitis	Stillbirth	C	T	0.0428679	0.00669161	1.49176e-10	NA	log odds	C	T	-0.0188	0.0321	0.5574	0.096	FALSE	FALSE	FALSE	TRUE
rs1250550	10	81060317	Ankylosing spondylitis	Stillbirth	A	C	-0.026036	0.00430465	1.46339e-09	NA	log odds	A	C	-0.0169	0.0197	0.3904	0.3536	FALSE	FALSE	FALSE	TRUE
rs12615545	2	182048452	Ankylosing spondylitis	Stillbirth	C	T	0.0254728	0.00417273	1.03065e-09	NA	log odds	C	T	0.0028	0.0189	0.8816	0.4258	FALSE	FALSE	FALSE	TRUE
rs1801274	1	161479745	Ankylosing spondylitis	Stillbirth	G	A	0.0253178	0.00417687	1.34921e-09	NA	log odds	G	A	-0.0318	0.0188	0.09086	0.5314	FALSE	FALSE	FALSE	TRUE
rs1860545	12	6446777	Ankylosing spondylitis	Stillbirth	A	G	-0.027474	0.00435378	2.78362e-10	NA	log odds	A	G	-0.0024	0.0192	0.9007	0.3958	FALSE	FALSE	FALSE	TRUE
rs2517655	6	30121048	Ankylosing spondylitis	Stillbirth	T	C	0.0882856	0.00465575	3.46897e-80	NA	log odds	T	C	0.0096	0.0221	0.6622	0.2332	FALSE	FALSE	FALSE	TRUE
rs2531875	17	26148167	Ankylosing spondylitis	Stillbirth	T	G	-0.0273233	0.00424463	1.21745e-10	NA	log odds	T	G	0.0123	0.0194	0.5252	0.638	FALSE	FALSE	FALSE	TRUE
rs2596501	6	31321211	Ankylosing spondylitis	Stillbirth	T	C	-0.152336	0.00419401	1e-200	NA	log odds	T	C	-0.0213	0.0188	0.2593	0.4692	FALSE	FALSE	FALSE	TRUE
rs27529	5	96126308	Ankylosing spondylitis	Stillbirth	G	A	-0.0620354	0.00429859	3.27642e-47	NA	log odds	G	A	0.0249	0.0197	0.2058	0.6613	FALSE	FALSE	FALSE	TRUE
rs2836883	21	40466744	Ankylosing spondylitis	Stillbirth	A	G	-0.0396768	0.00474798	6.45654e-17	NA	log odds	A	G	0.044	0.021	0.03635	0.2667	FALSE	FALSE	FALSE	TRUE
rs35164067	19	10525181	Ankylosing spondylitis	Stillbirth	A	G	-0.031078	0.00495021	3.42713e-10	NA	log odds	A	G	-0.0157	0.0232	0.4992	0.2009	FALSE	FALSE	FALSE	TRUE
rs4129267	1	154426264	Ankylosing spondylitis	Stillbirth	T	C	-0.0307685	0.00422605	3.32124e-13	NA	log odds	T	C	0.0018	0.0191	0.9264	0.4084	FALSE	FALSE	FALSE	TRUE
rs41299637	1	200877850	Ankylosing spondylitis	Stillbirth	G	T	-0.0390527	0.00491011	1.81259e-15	NA	log odds	G	T	0.0017	0.0205	0.9349	0.2916	FALSE	FALSE	FALSE	TRUE
rs4672505	2	62560332	Ankylosing spondylitis	Stillbirth	G	A	-0.0597772	0.00415105	5.13807e-47	NA	log odds	G	A	0.0011	0.0193	0.9549	0.6392	FALSE	FALSE	FALSE	TRUE
rs4676410	2	241563739	Ankylosing spondylitis	Stillbirth	A	G	0.0281014	0.00490215	9.8976e-09	NA	log odds	A	G	0.0328	0.0229	0.152	0.209	FALSE	FALSE	FALSE	TRUE
rs6556416	5	158818745	Ankylosing spondylitis	Stillbirth	C	A	0.0252152	0.0046002	4.22124e-08	NA	log odds	C	A	-0.0195	0.02	0.3287	0.6786	FALSE	FALSE	FALSE	TRUE
rs6600247	1	25305114	Ankylosing spondylitis	Stillbirth	C	T	0.0328332	0.00415088	2.57573e-15	NA	log odds	C	T	0.0009	0.0187	0.9611	0.5006	FALSE	FALSE	FALSE	TRUE
rs7191548	16	28614734	Ankylosing spondylitis	Stillbirth	C	T	0.0249853	0.00428493	5.51087e-09	NA	log odds	C	T	-0.0034	0.02	0.8657	0.3895	FALSE	FALSE	FALSE	TRUE
rs743479	21	45611950	Ankylosing spondylitis	Stillbirth	T	C	-0.0234235	0.00417581	2.03105e-08	NA	log odds	T	C	-0.0092	0.0191	0.6313	0.6098	FALSE	FALSE	FALSE	TRUE
rs9901869	17	45575206	Ankylosing spondylitis	Stillbirth	A	G	0.0319036	0.00408853	6.03671e-15	NA	log odds	A	G	-0.0007	0.0186	0.9697	0.518	FALSE	FALSE	FALSE	TRUE
rs1041926	6	28426296	Ankylosing spondylitis	Hypertensive disorders of pregnancy	A	G	-0.0748291	0.0116918	1.55214e-10	NA	log odds	A	G	0.0083	0.0275	0.7637	0.9686	FALSE	FALSE	FALSE	TRUE
rs11065898	12	111862575	Ankylosing spondylitis	Hypertensive disorders of pregnancy	T	C	0.0262524	0.00480641	4.70923e-08	NA	log odds	T	C	-0.0686	0.0113	1.129e-09	0.209	FALSE	FALSE	FALSE	TRUE
rs11190133	10	101278725	Ankylosing spondylitis	Hypertensive disorders of pregnancy	T	C	-0.0338671	0.00449401	4.84395e-14	NA	log odds	T	C	0.0035	0.0095	0.7169	0.36	FALSE	FALSE	FALSE	TRUE
rs11209026	1	67705958	Ankylosing spondylitis	Hypertensive disorders of pregnancy	A	G	-0.103584	0.00954481	1.94178e-27	NA	log odds	A	G	0.0095	0.0211	0.6536	0.0487	FALSE	FALSE	FALSE	TRUE
rs1128905	9	139253839	Ankylosing spondylitis	Hypertensive disorders of pregnancy	C	T	-0.0237165	0.00409459	6.94848e-09	NA	log odds	C	T	-0.0055	0.009	0.5445	0.5085	FALSE	FALSE	FALSE	TRUE
rs11624293	14	88488821	Ankylosing spondylitis	Hypertensive disorders of pregnancy	C	T	0.0428679	0.00669161	1.49176e-10	NA	log odds	C	T	-0.0161	0.0161	0.3187	0.089	FALSE	FALSE	FALSE	TRUE
rs1250550	10	81060317	Ankylosing spondylitis	Hypertensive disorders of pregnancy	A	C	-0.026036	0.00430465	1.46339e-09	NA	log odds	A	C	-0.0104	0.0093	0.2676	0.3966	FALSE	FALSE	FALSE	TRUE
rs12615545	2	182048452	Ankylosing spondylitis	Hypertensive disorders of pregnancy	C	T	0.0254728	0.00417273	1.03065e-09	NA	log odds	C	T	0.0204	0.009	0.02423	0.4891	FALSE	FALSE	FALSE	TRUE
rs1801274	1	161479745	Ankylosing spondylitis	Hypertensive disorders of pregnancy	G	A	0.0253178	0.00417687	1.34921e-09	NA	log odds	G	A	0.0052	0.0091	0.5688	0.5158	FALSE	FALSE	FALSE	TRUE
rs1860545	12	6446777	Ankylosing spondylitis	Hypertensive disorders of pregnancy	A	G	-0.027474	0.00435378	2.78362e-10	NA	log odds	A	G	0.0141	0.0093	0.13	0.4043	FALSE	FALSE	FALSE	TRUE
rs2517655	6	30121048	Ankylosing spondylitis	Hypertensive disorders of pregnancy	T	C	0.0882856	0.00465575	3.46897e-80	NA	log odds	T	C	-0.0235	0.0101	0.01985	0.2795	FALSE	FALSE	FALSE	TRUE
rs2531875	17	26148167	Ankylosing spondylitis	Hypertensive disorders of pregnancy	T	G	-0.0273233	0.00424463	1.21745e-10	NA	log odds	T	G	0.0019	0.0094	0.8409	0.6363	FALSE	FALSE	FALSE	TRUE
rs2596501	6	31321211	Ankylosing spondylitis	Hypertensive disorders of pregnancy	T	C	-0.152336	0.00419401	1e-200	NA	log odds	T	C	0.0151	0.0092	0.1004	0.4467	FALSE	FALSE	FALSE	TRUE
rs27529	5	96126308	Ankylosing spondylitis	Hypertensive disorders of pregnancy	G	A	-0.0620354	0.00429859	3.27642e-47	NA	log odds	G	A	0.033	0.0095	0.0004863	0.6534	FALSE	FALSE	FALSE	TRUE
rs2836883	21	40466744	Ankylosing spondylitis	Hypertensive disorders of pregnancy	A	G	-0.0396768	0.00474798	6.45654e-17	NA	log odds	A	G	0.0252	0.0103	0.01466	0.2574	FALSE	FALSE	FALSE	TRUE
rs35164067	19	10525181	Ankylosing spondylitis	Hypertensive disorders of pregnancy	A	G	-0.031078	0.00495021	3.42713e-10	NA	log odds	A	G	-0.0065	0.0116	0.5779	0.1865	FALSE	FALSE	FALSE	TRUE
rs4129267	1	154426264	Ankylosing spondylitis	Hypertensive disorders of pregnancy	T	C	-0.0307685	0.00422605	3.32124e-13	NA	log odds	T	C	-0.0083	0.0097	0.3915	0.3448	FALSE	FALSE	FALSE	TRUE
rs41299637	1	200877850	Ankylosing spondylitis	Hypertensive disorders of pregnancy	G	T	-0.0390527	0.00491011	1.81259e-15	NA	log odds	G	T	-0.0072	0.0105	0.4969	0.2473	FALSE	FALSE	FALSE	TRUE
rs4672505	2	62560332	Ankylosing spondylitis	Hypertensive disorders of pregnancy	G	A	-0.0597772	0.00415105	5.13807e-47	NA	log odds	G	A	-0.0012	0.0094	0.9024	0.6461	FALSE	FALSE	FALSE	TRUE
rs4676410	2	241563739	Ankylosing spondylitis	Hypertensive disorders of pregnancy	A	G	0.0281014	0.00490215	9.8976e-09	NA	log odds	A	G	-0.0153	0.0104	0.1435	0.2521	FALSE	FALSE	FALSE	TRUE
rs6556416	5	158818745	Ankylosing spondylitis	Hypertensive disorders of pregnancy	C	A	0.0252152	0.0046002	4.22124e-08	NA	log odds	C	A	-0.0286	0.0102	0.005129	0.7198	FALSE	FALSE	FALSE	TRUE
rs6600247	1	25305114	Ankylosing spondylitis	Hypertensive disorders of pregnancy	C	T	0.0328332	0.00415088	2.57573e-15	NA	log odds	C	T	0.0101	0.0091	0.2661	0.5138	FALSE	FALSE	FALSE	TRUE
rs7191548	16	28614734	Ankylosing spondylitis	Hypertensive disorders of pregnancy	C	T	0.0249853	0.00428493	5.51087e-09	NA	log odds	C	T	0.0445	0.011	4.922e-05	0.4485	FALSE	FALSE	FALSE	TRUE
rs9901869	17	45575206	Ankylosing spondylitis	Hypertensive disorders of pregnancy	A	G	0.0319036	0.00408853	6.03671e-15	NA	log odds	A	G	0.0001	0.009	0.9953	0.499	FALSE	FALSE	FALSE	TRUE
rs1041926	6	28426296	Ankylosing spondylitis	Gestational diabetes mellitus	A	G	-0.0748291	0.0116918	1.55214e-10	NA	log odds	A	G	-0.0288	0.0335	0.3909	0.9728	FALSE	FALSE	FALSE	TRUE
rs11065898	12	111862575	Ankylosing spondylitis	Gestational diabetes mellitus	T	C	0.0262524	0.00480641	4.70923e-08	NA	log odds	T	C	0.0049	0.0126	0.6986	0.2101	FALSE	FALSE	FALSE	TRUE
rs11190133	10	101278725	Ankylosing spondylitis	Gestational diabetes mellitus	T	C	-0.0338671	0.00449401	4.84395e-14	NA	log odds	T	C	-0.0143	0.0106	0.1766	0.3674	FALSE	FALSE	FALSE	TRUE
rs11209026	1	67705958	Ankylosing spondylitis	Gestational diabetes mellitus	A	G	-0.103584	0.00954481	1.94178e-27	NA	log odds	A	G	0.0024	0.0244	0.9226	0.0495	FALSE	FALSE	FALSE	TRUE
rs1128905	9	139253839	Ankylosing spondylitis	Gestational diabetes mellitus	C	T	-0.0237165	0.00409459	6.94848e-09	NA	log odds	C	T	-0.0462	0.0104	8.121e-06	0.5011	FALSE	FALSE	FALSE	TRUE
rs11624293	14	88488821	Ankylosing spondylitis	Gestational diabetes mellitus	C	T	0.0428679	0.00669161	1.49176e-10	NA	log odds	C	T	0.023	0.0181	0.2041	0.0848	FALSE	FALSE	FALSE	TRUE
rs1250550	10	81060317	Ankylosing spondylitis	Gestational diabetes mellitus	A	C	-0.026036	0.00430465	1.46339e-09	NA	log odds	A	C	0.004	0.0105	0.7047	0.3953	FALSE	FALSE	FALSE	TRUE
rs12615545	2	182048452	Ankylosing spondylitis	Gestational diabetes mellitus	C	T	0.0254728	0.00417273	1.03065e-09	NA	log odds	C	T	0.0027	0.0104	0.7968	0.493	FALSE	FALSE	FALSE	TRUE
rs1801274	1	161479745	Ankylosing spondylitis	Gestational diabetes mellitus	G	A	0.0253178	0.00417687	1.34921e-09	NA	log odds	G	A	-0.0017	0.0102	0.8646	0.5107	FALSE	FALSE	FALSE	TRUE
rs1860545	12	6446777	Ankylosing spondylitis	Gestational diabetes mellitus	A	G	-0.027474	0.00435378	2.78362e-10	NA	log odds	A	G	-0.0215	0.0105	0.04052	0.416	FALSE	FALSE	FALSE	TRUE
rs2517655	6	30121048	Ankylosing spondylitis	Gestational diabetes mellitus	T	C	0.0882856	0.00465575	3.46897e-80	NA	log odds	T	C	0.0024	0.0116	0.8373	0.2778	FALSE	FALSE	FALSE	TRUE
rs2531875	17	26148167	Ankylosing spondylitis	Gestational diabetes mellitus	T	G	-0.0273233	0.00424463	1.21745e-10	NA	log odds	T	G	-0.0059	0.0106	0.577	0.6336	FALSE	FALSE	FALSE	TRUE
rs2596501	6	31321211	Ankylosing spondylitis	Gestational diabetes mellitus	T	C	-0.152336	0.00419401	1e-200	NA	log odds	T	C	-0.0242	0.0104	0.0192	0.4556	FALSE	FALSE	FALSE	TRUE
rs27529	5	96126308	Ankylosing spondylitis	Gestational diabetes mellitus	G	A	-0.0620354	0.00429859	3.27642e-47	NA	log odds	G	A	-0.002	0.0106	0.8518	0.6499	FALSE	FALSE	FALSE	TRUE
rs2836883	21	40466744	Ankylosing spondylitis	Gestational diabetes mellitus	A	G	-0.0396768	0.00474798	6.45654e-17	NA	log odds	A	G	0.0073	0.0118	0.5379	0.2537	FALSE	FALSE	FALSE	TRUE
rs35164067	19	10525181	Ankylosing spondylitis	Gestational diabetes mellitus	A	G	-0.031078	0.00495021	3.42713e-10	NA	log odds	A	G	-0.0054	0.0133	0.6844	0.1824	FALSE	FALSE	FALSE	TRUE
rs4129267	1	154426264	Ankylosing spondylitis	Gestational diabetes mellitus	T	C	-0.0307685	0.00422605	3.32124e-13	NA	log odds	T	C	-0.0031	0.011	0.7795	0.3287	FALSE	FALSE	FALSE	TRUE
rs41299637	1	200877850	Ankylosing spondylitis	Gestational diabetes mellitus	G	T	-0.0390527	0.00491011	1.81259e-15	NA	log odds	G	T	-0.0192	0.0126	0.1256	0.2326	FALSE	FALSE	FALSE	TRUE
rs4672505	2	62560332	Ankylosing spondylitis	Gestational diabetes mellitus	G	A	-0.0597772	0.00415105	5.13807e-47	NA	log odds	G	A	0.0032	0.0107	0.7635	0.654	FALSE	FALSE	FALSE	TRUE
rs4676410	2	241563739	Ankylosing spondylitis	Gestational diabetes mellitus	A	G	0.0281014	0.00490215	9.8976e-09	NA	log odds	A	G	-0.0033	0.0118	0.7784	0.2582	FALSE	FALSE	FALSE	TRUE
rs6556416	5	158818745	Ankylosing spondylitis	Gestational diabetes mellitus	C	A	0.0252152	0.0046002	4.22124e-08	NA	log odds	C	A	-0.0263	0.0118	0.02584	0.7297	FALSE	FALSE	FALSE	TRUE
rs6600247	1	25305114	Ankylosing spondylitis	Gestational diabetes mellitus	C	T	0.0328332	0.00415088	2.57573e-15	NA	log odds	C	T	-0.0118	0.0103	0.2512	0.5265	FALSE	FALSE	FALSE	TRUE
rs7191548	16	28614734	Ankylosing spondylitis	Gestational diabetes mellitus	C	T	0.0249853	0.00428493	5.51087e-09	NA	log odds	C	T	-0.009	0.0106	0.3972	0.4447	FALSE	FALSE	FALSE	TRUE
rs9901869	17	45575206	Ankylosing spondylitis	Gestational diabetes mellitus	A	G	0.0319036	0.00408853	6.03671e-15	NA	log odds	A	G	-0.0184	0.0102	0.07251	0.504	FALSE	FALSE	FALSE	TRUE
rs1041926	6	28426296	Ankylosing spondylitis	Preterm birth	A	G	-0.0748291	0.0116918	1.55214e-10	NA	log odds	A	G	-0.0484	0.0271	0.07436	0.968	FALSE	FALSE	FALSE	TRUE
rs11065898	12	111862575	Ankylosing spondylitis	Preterm birth	T	C	0.0262524	0.00480641	4.70923e-08	NA	log odds	T	C	-0.0187	0.0109	0.08526	0.2156	FALSE	FALSE	FALSE	TRUE
rs11190133	10	101278725	Ankylosing spondylitis	Preterm birth	T	C	-0.0338671	0.00449401	4.84395e-14	NA	log odds	T	C	-0.0215	0.0094	0.02147	0.3594	FALSE	FALSE	FALSE	TRUE
rs11209026	1	67705958	Ankylosing spondylitis	Preterm birth	A	G	-0.103584	0.00954481	1.94178e-27	NA	log odds	A	G	0.0346	0.0205	0.09054	0.0494	FALSE	FALSE	FALSE	TRUE
rs1128905	9	139253839	Ankylosing spondylitis	Preterm birth	C	T	-0.0237165	0.00409459	6.94848e-09	NA	log odds	C	T	0.0059	0.0089	0.5048	0.506	FALSE	FALSE	FALSE	TRUE
rs11624293	14	88488821	Ankylosing spondylitis	Preterm birth	C	T	0.0428679	0.00669161	1.49176e-10	NA	log odds	C	T	-0.0096	0.0158	0.5429	0.0879	FALSE	FALSE	FALSE	TRUE
rs1250550	10	81060317	Ankylosing spondylitis	Preterm birth	A	C	-0.026036	0.00430465	1.46339e-09	NA	log odds	A	C	0.0008	0.0092	0.9346	0.3919	FALSE	FALSE	FALSE	TRUE
rs12615545	2	182048452	Ankylosing spondylitis	Preterm birth	C	T	0.0254728	0.00417273	1.03065e-09	NA	log odds	C	T	-0.0048	0.0089	0.5894	0.4888	FALSE	FALSE	FALSE	TRUE
rs1801274	1	161479745	Ankylosing spondylitis	Preterm birth	G	A	0.0253178	0.00417687	1.34921e-09	NA	log odds	G	A	-0.0086	0.009	0.3395	0.5121	FALSE	FALSE	FALSE	TRUE
rs1860545	12	6446777	Ankylosing spondylitis	Preterm birth	A	G	-0.027474	0.00435378	2.78362e-10	NA	log odds	A	G	-0.0115	0.0089	0.1954	0.4136	FALSE	FALSE	FALSE	TRUE
rs2517655	6	30121048	Ankylosing spondylitis	Preterm birth	T	C	0.0882856	0.00465575	3.46897e-80	NA	log odds	T	C	-0.02	0.0102	0.04958	0.2773	FALSE	FALSE	FALSE	TRUE
rs2531875	17	26148167	Ankylosing spondylitis	Preterm birth	T	G	-0.0273233	0.00424463	1.21745e-10	NA	log odds	T	G	-0.0121	0.0092	0.189	0.6321	FALSE	FALSE	FALSE	TRUE
rs2596501	6	31321211	Ankylosing spondylitis	Preterm birth	T	C	-0.152336	0.00419401	1e-200	NA	log odds	T	C	-0.0035	0.0094	0.709	0.4533	FALSE	FALSE	FALSE	TRUE
rs27529	5	96126308	Ankylosing spondylitis	Preterm birth	G	A	-0.0620354	0.00429859	3.27642e-47	NA	log odds	G	A	0.0017	0.0095	0.8589	0.6518	FALSE	FALSE	FALSE	TRUE
rs2836883	21	40466744	Ankylosing spondylitis	Preterm birth	A	G	-0.0396768	0.00474798	6.45654e-17	NA	log odds	A	G	-0.0197	0.0102	0.05341	0.2594	FALSE	FALSE	FALSE	TRUE
rs35164067	19	10525181	Ankylosing spondylitis	Preterm birth	A	G	-0.031078	0.00495021	3.42713e-10	NA	log odds	A	G	-0.025	0.0115	0.02928	0.1852	FALSE	FALSE	FALSE	TRUE
rs4129267	1	154426264	Ankylosing spondylitis	Preterm birth	T	C	-0.0307685	0.00422605	3.32124e-13	NA	log odds	T	C	-0.0093	0.0095	0.326	0.3402	FALSE	FALSE	FALSE	TRUE
rs41299637	1	200877850	Ankylosing spondylitis	Preterm birth	G	T	-0.0390527	0.00491011	1.81259e-15	NA	log odds	G	T	0.0018	0.0104	0.8616	0.2456	FALSE	FALSE	FALSE	TRUE
rs4672505	2	62560332	Ankylosing spondylitis	Preterm birth	G	A	-0.0597772	0.00415105	5.13807e-47	NA	log odds	G	A	0.0024	0.0093	0.7977	0.6493	FALSE	FALSE	FALSE	TRUE
rs4676410	2	241563739	Ankylosing spondylitis	Preterm birth	A	G	0.0281014	0.00490215	9.8976e-09	NA	log odds	A	G	0.0101	0.0103	0.3281	0.2517	FALSE	FALSE	FALSE	TRUE
rs6556416	5	158818745	Ankylosing spondylitis	Preterm birth	C	A	0.0252152	0.0046002	4.22124e-08	NA	log odds	C	A	0.0109	0.0101	0.2764	0.7213	FALSE	FALSE	FALSE	TRUE
rs6600247	1	25305114	Ankylosing spondylitis	Preterm birth	C	T	0.0328332	0.00415088	2.57573e-15	NA	log odds	C	T	0.0104	0.0089	0.2409	0.5154	FALSE	FALSE	FALSE	TRUE
rs7191548	16	28614734	Ankylosing spondylitis	Preterm birth	C	T	0.0249853	0.00428493	5.51087e-09	NA	log odds	C	T	0.0027	0.0095	0.7791	0.4408	FALSE	FALSE	FALSE	TRUE
rs9901869	17	45575206	Ankylosing spondylitis	Preterm birth	A	G	0.0319036	0.00408853	6.03671e-15	NA	log odds	A	G	0.0077	0.0089	0.386	0.5079	FALSE	FALSE	FALSE	TRUE
rs1041926	6	28426296	Ankylosing spondylitis	Small for gestational age	A	G	-0.0748291	0.0116918	1.55214e-10	NA	log odds	A	G	-0.0032	0.0476	0.9473	0.96	FALSE	FALSE	FALSE	TRUE
rs11065898	12	111862575	Ankylosing spondylitis	Small for gestational age	T	C	0.0262524	0.00480641	4.70923e-08	NA	log odds	T	C	-0.0184	0.0209	0.3783	0.2287	FALSE	FALSE	FALSE	TRUE
rs11190133	10	101278725	Ankylosing spondylitis	Small for gestational age	T	C	-0.0338671	0.00449401	4.84395e-14	NA	log odds	T	C	-0.0125	0.0204	0.5392	0.3021	FALSE	FALSE	FALSE	TRUE
rs11209026	1	67705958	Ankylosing spondylitis	Small for gestational age	A	G	-0.103584	0.00954481	1.94178e-27	NA	log odds	A	G	-0.0155	0.0427	0.716	0.0514	FALSE	FALSE	FALSE	TRUE
rs1128905	9	139253839	Ankylosing spondylitis	Small for gestational age	C	T	-0.0237165	0.00409459	6.94848e-09	NA	log odds	C	T	-0.0439	0.0174	0.01175	0.5077	FALSE	FALSE	FALSE	TRUE
rs11624293	14	88488821	Ankylosing spondylitis	Small for gestational age	C	T	0.0428679	0.00669161	1.49176e-10	NA	log odds	C	T	0.0155	0.0287	0.5891	0.1146	FALSE	FALSE	FALSE	TRUE
rs1250550	10	81060317	Ankylosing spondylitis	Small for gestational age	A	C	-0.026036	0.00430465	1.46339e-09	NA	log odds	A	C	-0.0032	0.0193	0.8688	0.3828	FALSE	FALSE	FALSE	TRUE
rs12615545	2	182048452	Ankylosing spondylitis	Small for gestational age	C	T	0.0254728	0.00417273	1.03065e-09	NA	log odds	C	T	0.0025	0.0176	0.8865	0.4629	FALSE	FALSE	FALSE	TRUE
rs1801274	1	161479745	Ankylosing spondylitis	Small for gestational age	G	A	0.0253178	0.00417687	1.34921e-09	NA	log odds	G	A	0.0169	0.0188	0.3688	0.5363	FALSE	FALSE	FALSE	TRUE
rs1860545	12	6446777	Ankylosing spondylitis	Small for gestational age	A	G	-0.027474	0.00435378	2.78362e-10	NA	log odds	A	G	-0.0255	0.0194	0.1881	0.3726	FALSE	FALSE	FALSE	TRUE
rs2517655	6	30121048	Ankylosing spondylitis	Small for gestational age	T	C	0.0882856	0.00465575	3.46897e-80	NA	log odds	T	C	-0.0191	0.0201	0.3421	0.2675	FALSE	FALSE	FALSE	TRUE
rs2531875	17	26148167	Ankylosing spondylitis	Small for gestational age	T	G	-0.0273233	0.00424463	1.21745e-10	NA	log odds	T	G	0.0089	0.0184	0.6273	0.6419	FALSE	FALSE	FALSE	TRUE
rs2596501	6	31321211	Ankylosing spondylitis	Small for gestational age	T	C	-0.152336	0.00419401	1e-200	NA	log odds	T	C	-0.0133	0.0191	0.4852	0.4318	FALSE	FALSE	FALSE	TRUE
rs27529	5	96126308	Ankylosing spondylitis	Small for gestational age	G	A	-0.0620354	0.00429859	3.27642e-47	NA	log odds	G	A	0.023	0.0183	0.2098	0.6575	FALSE	FALSE	FALSE	TRUE
rs2836883	21	40466744	Ankylosing spondylitis	Small for gestational age	A	G	-0.0396768	0.00474798	6.45654e-17	NA	log odds	A	G	-0.0103	0.0197	0.6015	0.2719	FALSE	FALSE	FALSE	TRUE
rs35164067	19	10525181	Ankylosing spondylitis	Small for gestational age	A	G	-0.031078	0.00495021	3.42713e-10	NA	log odds	A	G	-0.0376	0.0219	0.08647	0.2	FALSE	FALSE	FALSE	TRUE
rs4129267	1	154426264	Ankylosing spondylitis	Small for gestational age	T	C	-0.0307685	0.00422605	3.32124e-13	NA	log odds	T	C	-0.031	0.019	0.1037	0.4082	FALSE	FALSE	FALSE	TRUE
rs41299637	1	200877850	Ankylosing spondylitis	Small for gestational age	G	T	-0.0390527	0.00491011	1.81259e-15	NA	log odds	G	T	0.0203	0.0194	0.2947	0.2834	FALSE	FALSE	FALSE	TRUE
rs4672505	2	62560332	Ankylosing spondylitis	Small for gestational age	G	A	-0.0597772	0.00415105	5.13807e-47	NA	log odds	G	A	-0.0002	0.0181	0.9908	0.6244	FALSE	FALSE	FALSE	TRUE
rs4676410	2	241563739	Ankylosing spondylitis	Small for gestational age	A	G	0.0281014	0.00490215	9.8976e-09	NA	log odds	A	G	0.0266	0.0213	0.2129	0.2161	FALSE	FALSE	FALSE	TRUE
rs6556416	5	158818745	Ankylosing spondylitis	Small for gestational age	C	A	0.0252152	0.0046002	4.22124e-08	NA	log odds	C	A	-0.0192	0.0201	0.3381	0.6846	FALSE	FALSE	FALSE	TRUE
rs6600247	1	25305114	Ankylosing spondylitis	Small for gestational age	C	T	0.0328332	0.00415088	2.57573e-15	NA	log odds	C	T	0.0115	0.0176	0.5149	0.4796	FALSE	FALSE	FALSE	TRUE
rs7191548	16	28614734	Ankylosing spondylitis	Small for gestational age	C	T	0.0249853	0.00428493	5.51087e-09	NA	log odds	C	T	-0.0192	0.0179	0.2832	0.414	FALSE	FALSE	FALSE	TRUE
rs743479	21	45611950	Ankylosing spondylitis	Small for gestational age	T	C	-0.0234235	0.00417581	2.03105e-08	NA	log odds	T	C	0.0091	0.0179	0.6097	0.6148	FALSE	FALSE	FALSE	TRUE
rs9901869	17	45575206	Ankylosing spondylitis	Small for gestational age	A	G	0.0319036	0.00408853	6.03671e-15	NA	log odds	A	G	0.0152	0.0175	0.3845	0.5117	FALSE	FALSE	FALSE	TRUE
rs1041926	6	28426296	Ankylosing spondylitis	Large for gestational age	A	G	-0.0748291	0.0116918	1.55214e-10	NA	log odds	A	G	-0.0155	0.0406	0.7027	0.9603	FALSE	FALSE	FALSE	TRUE
rs11065898	12	111862575	Ankylosing spondylitis	Large for gestational age	T	C	0.0262524	0.00480641	4.70923e-08	NA	log odds	T	C	0.053	0.0182	0.003598	0.2255	FALSE	FALSE	FALSE	TRUE
rs11190133	10	101278725	Ankylosing spondylitis	Large for gestational age	T	C	-0.0338671	0.00449401	4.84395e-14	NA	log odds	T	C	-0.0075	0.0173	0.6636	0.3013	FALSE	FALSE	FALSE	TRUE
rs11209026	1	67705958	Ankylosing spondylitis	Large for gestational age	A	G	-0.103584	0.00954481	1.94178e-27	NA	log odds	A	G	-0.0141	0.0359	0.6946	0.0522	FALSE	FALSE	FALSE	TRUE
rs1128905	9	139253839	Ankylosing spondylitis	Large for gestational age	C	T	-0.0237165	0.00409459	6.94848e-09	NA	log odds	C	T	0.0186	0.0153	0.2254	0.5157	FALSE	FALSE	FALSE	TRUE
rs11624293	14	88488821	Ankylosing spondylitis	Large for gestational age	C	T	0.0428679	0.00669161	1.49176e-10	NA	log odds	C	T	0.02	0.0258	0.4395	0.1002	FALSE	FALSE	FALSE	TRUE
rs1250550	10	81060317	Ankylosing spondylitis	Large for gestational age	A	C	-0.026036	0.00430465	1.46339e-09	NA	log odds	A	C	0.0089	0.0163	0.5864	0.3813	FALSE	FALSE	FALSE	TRUE
rs12615545	2	182048452	Ankylosing spondylitis	Large for gestational age	C	T	0.0254728	0.00417273	1.03065e-09	NA	log odds	C	T	-0.0103	0.0154	0.5036	0.4556	FALSE	FALSE	FALSE	TRUE
rs1801274	1	161479745	Ankylosing spondylitis	Large for gestational age	G	A	0.0253178	0.00417687	1.34921e-09	NA	log odds	G	A	0.0155	0.0159	0.3312	0.5356	FALSE	FALSE	FALSE	TRUE
rs1860545	12	6446777	Ankylosing spondylitis	Large for gestational age	A	G	-0.027474	0.00435378	2.78362e-10	NA	log odds	A	G	0.0443	0.0163	0.006596	0.3737	FALSE	FALSE	FALSE	TRUE
rs2517655	6	30121048	Ankylosing spondylitis	Large for gestational age	T	C	0.0882856	0.00465575	3.46897e-80	NA	log odds	T	C	0.0419	0.0172	0.01497	0.2711	FALSE	FALSE	FALSE	TRUE
rs2531875	17	26148167	Ankylosing spondylitis	Large for gestational age	T	G	-0.0273233	0.00424463	1.21745e-10	NA	log odds	T	G	0.0148	0.016	0.356	0.6423	FALSE	FALSE	FALSE	TRUE
rs2596501	6	31321211	Ankylosing spondylitis	Large for gestational age	T	C	-0.152336	0.00419401	1e-200	NA	log odds	T	C	0.0091	0.0161	0.574	0.4339	FALSE	FALSE	FALSE	TRUE
rs27529	5	96126308	Ankylosing spondylitis	Large for gestational age	G	A	-0.0620354	0.00429859	3.27642e-47	NA	log odds	G	A	-0.0043	0.0161	0.7909	0.6627	FALSE	FALSE	FALSE	TRUE
rs2836883	21	40466744	Ankylosing spondylitis	Large for gestational age	A	G	-0.0396768	0.00474798	6.45654e-17	NA	log odds	A	G	0.0099	0.0171	0.5619	0.2734	FALSE	FALSE	FALSE	TRUE
rs35164067	19	10525181	Ankylosing spondylitis	Large for gestational age	A	G	-0.031078	0.00495021	3.42713e-10	NA	log odds	A	G	0.0001	0.0192	0.997	0.2005	FALSE	FALSE	FALSE	TRUE
rs4129267	1	154426264	Ankylosing spondylitis	Large for gestational age	T	C	-0.0307685	0.00422605	3.32124e-13	NA	log odds	T	C	0.0107	0.0161	0.5056	0.4082	FALSE	FALSE	FALSE	TRUE
rs41299637	1	200877850	Ankylosing spondylitis	Large for gestational age	G	T	-0.0390527	0.00491011	1.81259e-15	NA	log odds	G	T	-0.0161	0.0169	0.3411	0.289	FALSE	FALSE	FALSE	TRUE
rs4672505	2	62560332	Ankylosing spondylitis	Large for gestational age	G	A	-0.0597772	0.00415105	5.13807e-47	NA	log odds	G	A	-0.0034	0.0158	0.8305	0.6248	FALSE	FALSE	FALSE	TRUE
rs4676410	2	241563739	Ankylosing spondylitis	Large for gestational age	A	G	0.0281014	0.00490215	9.8976e-09	NA	log odds	A	G	0.0154	0.0185	0.407	0.2191	FALSE	FALSE	FALSE	TRUE
rs6556416	5	158818745	Ankylosing spondylitis	Large for gestational age	C	A	0.0252152	0.0046002	4.22124e-08	NA	log odds	C	A	-0.0093	0.017	0.5855	0.6841	FALSE	FALSE	FALSE	TRUE
rs6600247	1	25305114	Ankylosing spondylitis	Large for gestational age	C	T	0.0328332	0.00415088	2.57573e-15	NA	log odds	C	T	0.025	0.0154	0.1052	0.4759	FALSE	FALSE	FALSE	TRUE
rs7191548	16	28614734	Ankylosing spondylitis	Large for gestational age	C	T	0.0249853	0.00428493	5.51087e-09	NA	log odds	C	T	0.0357	0.0155	0.02129	0.4184	FALSE	FALSE	FALSE	TRUE
rs743479	21	45611950	Ankylosing spondylitis	Large for gestational age	T	C	-0.0234235	0.00417581	2.03105e-08	NA	log odds	T	C	-0.0158	0.0157	0.3129	0.6123	FALSE	FALSE	FALSE	TRUE
rs9901869	17	45575206	Ankylosing spondylitis	Large for gestational age	A	G	0.0319036	0.00408853	6.03671e-15	NA	log odds	A	G	0.0033	0.0153	0.8305	0.5118	FALSE	FALSE	FALSE	TRUE
rs1041926	6	28426296	Ankylosing spondylitis	Low Apgar score at 5 minutes	A	G	-0.0748291	0.0116918	1.55214e-10	NA	log odds	A	G	-0.0873	0.1199	0.4664	0.9589	FALSE	FALSE	FALSE	TRUE
rs11065898	12	111862575	Ankylosing spondylitis	Low Apgar score at 5 minutes	T	C	0.0262524	0.00480641	4.70923e-08	NA	log odds	T	C	-0.0608	0.0601	0.3119	0.2247	FALSE	FALSE	FALSE	TRUE
rs11190133	10	101278725	Ankylosing spondylitis	Low Apgar score at 5 minutes	T	C	-0.0338671	0.00449401	4.84395e-14	NA	log odds	T	C	0.0419	0.0538	0.4359	0.3051	FALSE	FALSE	FALSE	TRUE
rs11209026	1	67705958	Ankylosing spondylitis	Low Apgar score at 5 minutes	A	G	-0.103584	0.00954481	1.94178e-27	NA	log odds	A	G	0.0065	0.1181	0.956	0.0476	FALSE	FALSE	FALSE	TRUE
rs1128905	9	139253839	Ankylosing spondylitis	Low Apgar score at 5 minutes	C	T	-0.0237165	0.00409459	6.94848e-09	NA	log odds	C	T	0.0097	0.0497	0.8446	0.5253	FALSE	FALSE	FALSE	TRUE
rs11624293	14	88488821	Ankylosing spondylitis	Low Apgar score at 5 minutes	C	T	0.0428679	0.00669161	1.49176e-10	NA	log odds	C	T	-0.0086	0.0845	0.9185	0.0956	FALSE	FALSE	FALSE	TRUE
rs1250550	10	81060317	Ankylosing spondylitis	Low Apgar score at 5 minutes	A	C	-0.026036	0.00430465	1.46339e-09	NA	log odds	A	C	-0.0692	0.0517	0.1807	0.3883	FALSE	FALSE	FALSE	TRUE
rs12615545	2	182048452	Ankylosing spondylitis	Low Apgar score at 5 minutes	C	T	0.0254728	0.00417273	1.03065e-09	NA	log odds	C	T	-0.0258	0.0499	0.6043	0.4623	FALSE	FALSE	FALSE	TRUE
rs1801274	1	161479745	Ankylosing spondylitis	Low Apgar score at 5 minutes	G	A	0.0253178	0.00417687	1.34921e-09	NA	log odds	G	A	-0.0202	0.05	0.6862	0.5383	FALSE	FALSE	FALSE	TRUE
rs1860545	12	6446777	Ankylosing spondylitis	Low Apgar score at 5 minutes	A	G	-0.027474	0.00435378	2.78362e-10	NA	log odds	A	G	-0.1092	0.0519	0.03553	0.367	FALSE	FALSE	FALSE	TRUE
rs2517655	6	30121048	Ankylosing spondylitis	Low Apgar score at 5 minutes	T	C	0.0882856	0.00465575	3.46897e-80	NA	log odds	T	C	0.0005	0.0551	0.9931	0.2822	FALSE	FALSE	FALSE	TRUE
rs2531875	17	26148167	Ankylosing spondylitis	Low Apgar score at 5 minutes	T	G	-0.0273233	0.00424463	1.21745e-10	NA	log odds	T	G	-0.057	0.052	0.2738	0.6451	FALSE	FALSE	FALSE	TRUE
rs2596501	6	31321211	Ankylosing spondylitis	Low Apgar score at 5 minutes	T	C	-0.152336	0.00419401	1e-200	NA	log odds	T	C	-0.0494	0.051	0.333	0.4232	FALSE	FALSE	FALSE	TRUE
rs27529	5	96126308	Ankylosing spondylitis	Low Apgar score at 5 minutes	G	A	-0.0620354	0.00429859	3.27642e-47	NA	log odds	G	A	-0.1005	0.0521	0.05377	0.666	FALSE	FALSE	FALSE	TRUE
rs2836883	21	40466744	Ankylosing spondylitis	Low Apgar score at 5 minutes	A	G	-0.0396768	0.00474798	6.45654e-17	NA	log odds	A	G	-0.0387	0.056	0.4896	0.2757	FALSE	FALSE	FALSE	TRUE
rs35164067	19	10525181	Ankylosing spondylitis	Low Apgar score at 5 minutes	A	G	-0.031078	0.00495021	3.42713e-10	NA	log odds	A	G	-0.0024	0.0619	0.9686	0.2006	FALSE	FALSE	FALSE	TRUE
rs4129267	1	154426264	Ankylosing spondylitis	Low Apgar score at 5 minutes	T	C	-0.0307685	0.00422605	3.32124e-13	NA	log odds	T	C	-0.0478	0.0508	0.3472	0.4074	FALSE	FALSE	FALSE	TRUE
rs41299637	1	200877850	Ankylosing spondylitis	Low Apgar score at 5 minutes	G	T	-0.0390527	0.00491011	1.81259e-15	NA	log odds	G	T	-0.017	0.0549	0.7575	0.2927	FALSE	FALSE	FALSE	TRUE
rs4672505	2	62560332	Ankylosing spondylitis	Low Apgar score at 5 minutes	G	A	-0.0597772	0.00415105	5.13807e-47	NA	log odds	G	A	0.0163	0.0512	0.7502	0.6205	FALSE	FALSE	FALSE	TRUE
rs4676410	2	241563739	Ankylosing spondylitis	Low Apgar score at 5 minutes	A	G	0.0281014	0.00490215	9.8976e-09	NA	log odds	A	G	0.0824	0.059	0.1621	0.2236	FALSE	FALSE	FALSE	TRUE
rs6556416	5	158818745	Ankylosing spondylitis	Low Apgar score at 5 minutes	C	A	0.0252152	0.0046002	4.22124e-08	NA	log odds	C	A	0.0277	0.0537	0.6068	0.6858	FALSE	FALSE	FALSE	TRUE
rs6600247	1	25305114	Ankylosing spondylitis	Low Apgar score at 5 minutes	C	T	0.0328332	0.00415088	2.57573e-15	NA	log odds	C	T	0.1051	0.0496	0.03426	0.4693	FALSE	FALSE	FALSE	TRUE
rs7191548	16	28614734	Ankylosing spondylitis	Low Apgar score at 5 minutes	C	T	0.0249853	0.00428493	5.51087e-09	NA	log odds	C	T	-0.0216	0.0503	0.6675	0.4251	FALSE	FALSE	FALSE	TRUE
rs743479	21	45611950	Ankylosing spondylitis	Low Apgar score at 5 minutes	T	C	-0.0234235	0.00417581	2.03105e-08	NA	log odds	T	C	0.0585	0.0513	0.2541	0.6108	FALSE	FALSE	FALSE	TRUE
rs9901869	17	45575206	Ankylosing spondylitis	Low Apgar score at 5 minutes	A	G	0.0319036	0.00408853	6.03671e-15	NA	log odds	A	G	0.1054	0.0497	0.03393	0.5115	FALSE	FALSE	FALSE	TRUE
rs1041926	6	28426296	Ankylosing spondylitis	NICU admission	A	G	-0.0748291	0.0116918	1.55214e-10	NA	log odds	A	G	-0.0606	0.0461	0.1888	0.9592	FALSE	FALSE	FALSE	TRUE
rs11065898	12	111862575	Ankylosing spondylitis	NICU admission	T	C	0.0262524	0.00480641	4.70923e-08	NA	log odds	T	C	-0.0238	0.0221	0.2819	0.225	FALSE	FALSE	FALSE	TRUE
rs11190133	10	101278725	Ankylosing spondylitis	NICU admission	T	C	-0.0338671	0.00449401	4.84395e-14	NA	log odds	T	C	0.011	0.0201	0.5836	0.3035	FALSE	FALSE	FALSE	TRUE
rs11209026	1	67705958	Ankylosing spondylitis	NICU admission	A	G	-0.103584	0.00954481	1.94178e-27	NA	log odds	A	G	0.0191	0.0426	0.6536	0.0494	FALSE	FALSE	FALSE	TRUE
rs1128905	9	139253839	Ankylosing spondylitis	NICU admission	C	T	-0.0237165	0.00409459	6.94848e-09	NA	log odds	C	T	0.0028	0.0185	0.8814	0.5233	FALSE	FALSE	FALSE	TRUE
rs11624293	14	88488821	Ankylosing spondylitis	NICU admission	C	T	0.0428679	0.00669161	1.49176e-10	NA	log odds	C	T	-0.0381	0.0317	0.2287	0.0951	FALSE	FALSE	FALSE	TRUE
rs1250550	10	81060317	Ankylosing spondylitis	NICU admission	A	C	-0.026036	0.00430465	1.46339e-09	NA	log odds	A	C	0.0128	0.019	0.4995	0.3862	FALSE	FALSE	FALSE	TRUE
rs12615545	2	182048452	Ankylosing spondylitis	NICU admission	C	T	0.0254728	0.00417273	1.03065e-09	NA	log odds	C	T	0.0161	0.0185	0.3853	0.4599	FALSE	FALSE	FALSE	TRUE
rs1801274	1	161479745	Ankylosing spondylitis	NICU admission	G	A	0.0253178	0.00417687	1.34921e-09	NA	log odds	G	A	-0.0005	0.0185	0.9784	0.5375	FALSE	FALSE	FALSE	TRUE
rs1860545	12	6446777	Ankylosing spondylitis	NICU admission	A	G	-0.027474	0.00435378	2.78362e-10	NA	log odds	A	G	-0.0077	0.0192	0.6876	0.3692	FALSE	FALSE	FALSE	TRUE
rs2517655	6	30121048	Ankylosing spondylitis	NICU admission	T	C	0.0882856	0.00465575	3.46897e-80	NA	log odds	T	C	-0.0203	0.0206	0.3244	0.2801	FALSE	FALSE	FALSE	TRUE
rs2531875	17	26148167	Ankylosing spondylitis	NICU admission	T	G	-0.0273233	0.00424463	1.21745e-10	NA	log odds	T	G	-0.0057	0.0192	0.7674	0.6453	FALSE	FALSE	FALSE	TRUE
rs2596501	6	31321211	Ankylosing spondylitis	NICU admission	T	C	-0.152336	0.00419401	1e-200	NA	log odds	T	C	0.0143	0.0189	0.4497	0.4264	FALSE	FALSE	FALSE	TRUE
rs27529	5	96126308	Ankylosing spondylitis	NICU admission	G	A	-0.0620354	0.00429859	3.27642e-47	NA	log odds	G	A	0.0117	0.0195	0.5489	0.6652	FALSE	FALSE	FALSE	TRUE
rs2836883	21	40466744	Ankylosing spondylitis	NICU admission	A	G	-0.0396768	0.00474798	6.45654e-17	NA	log odds	A	G	0.0213	0.0205	0.3005	0.2754	FALSE	FALSE	FALSE	TRUE
rs35164067	19	10525181	Ankylosing spondylitis	NICU admission	A	G	-0.031078	0.00495021	3.42713e-10	NA	log odds	A	G	0.0139	0.023	0.5459	0.2008	FALSE	FALSE	FALSE	TRUE
rs4129267	1	154426264	Ankylosing spondylitis	NICU admission	T	C	-0.0307685	0.00422605	3.32124e-13	NA	log odds	T	C	-0.0214	0.0188	0.2556	0.4077	FALSE	FALSE	FALSE	TRUE
rs41299637	1	200877850	Ankylosing spondylitis	NICU admission	G	T	-0.0390527	0.00491011	1.81259e-15	NA	log odds	G	T	-0.0116	0.0202	0.5667	0.2926	FALSE	FALSE	FALSE	TRUE
rs4672505	2	62560332	Ankylosing spondylitis	NICU admission	G	A	-0.0597772	0.00415105	5.13807e-47	NA	log odds	G	A	0.0342	0.0191	0.07267	0.6216	FALSE	FALSE	FALSE	TRUE
rs4676410	2	241563739	Ankylosing spondylitis	NICU admission	A	G	0.0281014	0.00490215	9.8976e-09	NA	log odds	A	G	0.013	0.0222	0.5576	0.2232	FALSE	FALSE	FALSE	TRUE
rs6556416	5	158818745	Ankylosing spondylitis	NICU admission	C	A	0.0252152	0.0046002	4.22124e-08	NA	log odds	C	A	-0.0183	0.0198	0.3572	0.6851	FALSE	FALSE	FALSE	TRUE
rs6600247	1	25305114	Ankylosing spondylitis	NICU admission	C	T	0.0328332	0.00415088	2.57573e-15	NA	log odds	C	T	0.0435	0.0185	0.01869	0.471	FALSE	FALSE	FALSE	TRUE
rs7191548	16	28614734	Ankylosing spondylitis	NICU admission	C	T	0.0249853	0.00428493	5.51087e-09	NA	log odds	C	T	-0.0193	0.0187	0.3014	0.4228	FALSE	FALSE	FALSE	TRUE
rs743479	21	45611950	Ankylosing spondylitis	NICU admission	T	C	-0.0234235	0.00417581	2.03105e-08	NA	log odds	T	C	0.0175	0.0189	0.3542	0.6099	FALSE	FALSE	FALSE	TRUE
rs9901869	17	45575206	Ankylosing spondylitis	NICU admission	A	G	0.0319036	0.00408853	6.03671e-15	NA	log odds	A	G	0.0115	0.0184	0.5309	0.4939	FALSE	FALSE	FALSE	TRUE
rs1041926	6	28426296	Ankylosing spondylitis	Preterm birth (spontaneous)	A	G	-0.0748291	0.0116918	1.55214e-10	NA	log odds	A	G	-0.0603	0.0336	0.07299	0.9639	FALSE	FALSE	FALSE	TRUE
rs11065898	12	111862575	Ankylosing spondylitis	Preterm birth (spontaneous)	T	C	0.0262524	0.00480641	4.70923e-08	NA	log odds	T	C	-0.015	0.0141	0.2869	0.2264	FALSE	FALSE	FALSE	TRUE
rs11190133	10	101278725	Ankylosing spondylitis	Preterm birth (spontaneous)	T	C	-0.0338671	0.00449401	4.84395e-14	NA	log odds	T	C	-0.0133	0.0125	0.287	0.3384	FALSE	FALSE	FALSE	TRUE
rs11209026	1	67705958	Ankylosing spondylitis	Preterm birth (spontaneous)	A	G	-0.103584	0.00954481	1.94178e-27	NA	log odds	A	G	0.056	0.0265	0.03464	0.0511	FALSE	FALSE	FALSE	TRUE
rs1128905	9	139253839	Ankylosing spondylitis	Preterm birth (spontaneous)	C	T	-0.0237165	0.00409459	6.94848e-09	NA	log odds	C	T	0.0084	0.0117	0.4715	0.5079	FALSE	FALSE	FALSE	TRUE
rs11624293	14	88488821	Ankylosing spondylitis	Preterm birth (spontaneous)	C	T	0.0428679	0.00669161	1.49176e-10	NA	log odds	C	T	-0.021	0.0205	0.3042	0.0901	FALSE	FALSE	FALSE	TRUE
rs1250550	10	81060317	Ankylosing spondylitis	Preterm birth (spontaneous)	A	C	-0.026036	0.00430465	1.46339e-09	NA	log odds	A	C	0.017	0.0121	0.1588	0.3834	FALSE	FALSE	FALSE	TRUE
rs12615545	2	182048452	Ankylosing spondylitis	Preterm birth (spontaneous)	C	T	0.0254728	0.00417273	1.03065e-09	NA	log odds	C	T	-0.0095	0.0117	0.4158	0.475	FALSE	FALSE	FALSE	TRUE
rs1801274	1	161479745	Ankylosing spondylitis	Preterm birth (spontaneous)	G	A	0.0253178	0.00417687	1.34921e-09	NA	log odds	G	A	-0.0129	0.0118	0.2741	0.5175	FALSE	FALSE	FALSE	TRUE
rs1860545	12	6446777	Ankylosing spondylitis	Preterm birth (spontaneous)	A	G	-0.027474	0.00435378	2.78362e-10	NA	log odds	A	G	-0.0167	0.0115	0.1483	0.4095	FALSE	FALSE	FALSE	TRUE
rs2517655	6	30121048	Ankylosing spondylitis	Preterm birth (spontaneous)	T	C	0.0882856	0.00465575	3.46897e-80	NA	log odds	T	C	-0.0152	0.0137	0.2703	0.2728	FALSE	FALSE	FALSE	TRUE
rs2531875	17	26148167	Ankylosing spondylitis	Preterm birth (spontaneous)	T	G	-0.0273233	0.00424463	1.21745e-10	NA	log odds	T	G	-0.0221	0.0121	0.06828	0.6315	FALSE	FALSE	FALSE	TRUE
rs2596501	6	31321211	Ankylosing spondylitis	Preterm birth (spontaneous)	T	C	-0.152336	0.00419401	1e-200	NA	log odds	T	C	-0.0023	0.0127	0.8556	0.4534	FALSE	FALSE	FALSE	TRUE
rs27529	5	96126308	Ankylosing spondylitis	Preterm birth (spontaneous)	G	A	-0.0620354	0.00429859	3.27642e-47	NA	log odds	G	A	0.017	0.0128	0.1852	0.6554	FALSE	FALSE	FALSE	TRUE
rs2836883	21	40466744	Ankylosing spondylitis	Preterm birth (spontaneous)	A	G	-0.0396768	0.00474798	6.45654e-17	NA	log odds	A	G	-0.014	0.0133	0.2904	0.2671	FALSE	FALSE	FALSE	TRUE
rs35164067	19	10525181	Ankylosing spondylitis	Preterm birth (spontaneous)	A	G	-0.031078	0.00495021	3.42713e-10	NA	log odds	A	G	-0.013	0.0149	0.3846	0.19	FALSE	FALSE	FALSE	TRUE
rs4129267	1	154426264	Ankylosing spondylitis	Preterm birth (spontaneous)	T	C	-0.0307685	0.00422605	3.32124e-13	NA	log odds	T	C	-0.0142	0.0123	0.2482	0.3626	FALSE	FALSE	FALSE	TRUE
rs41299637	1	200877850	Ankylosing spondylitis	Preterm birth (spontaneous)	G	T	-0.0390527	0.00491011	1.81259e-15	NA	log odds	G	T	0.0008	0.0133	0.9551	0.2629	FALSE	FALSE	FALSE	TRUE
rs4672505	2	62560332	Ankylosing spondylitis	Preterm birth (spontaneous)	G	A	-0.0597772	0.00415105	5.13807e-47	NA	log odds	G	A	-0.004	0.0122	0.7432	0.6427	FALSE	FALSE	FALSE	TRUE
rs4676410	2	241563739	Ankylosing spondylitis	Preterm birth (spontaneous)	A	G	0.0281014	0.00490215	9.8976e-09	NA	log odds	A	G	0.0077	0.0138	0.5738	0.2399	FALSE	FALSE	FALSE	TRUE
rs6556416	5	158818745	Ankylosing spondylitis	Preterm birth (spontaneous)	C	A	0.0252152	0.0046002	4.22124e-08	NA	log odds	C	A	0.0131	0.013	0.3157	0.7088	FALSE	FALSE	FALSE	TRUE
rs6600247	1	25305114	Ankylosing spondylitis	Preterm birth (spontaneous)	C	T	0.0328332	0.00415088	2.57573e-15	NA	log odds	C	T	0.0123	0.0117	0.2923	0.5016	FALSE	FALSE	FALSE	TRUE
rs7191548	16	28614734	Ankylosing spondylitis	Preterm birth (spontaneous)	C	T	0.0249853	0.00428493	5.51087e-09	NA	log odds	C	T	0.0069	0.0128	0.5926	0.4291	FALSE	FALSE	FALSE	TRUE
rs743479	21	45611950	Ankylosing spondylitis	Preterm birth (spontaneous)	T	C	-0.0234235	0.00417581	2.03105e-08	NA	log odds	T	C	-0.0255	0.0146	0.0803	0.5896	FALSE	FALSE	FALSE	TRUE
rs9901869	17	45575206	Ankylosing spondylitis	Preterm birth (spontaneous)	A	G	0.0319036	0.00408853	6.03671e-15	NA	log odds	A	G	0.0041	0.0117	0.7262	0.5193	FALSE	FALSE	FALSE	TRUE
rs1041926	6	28426296	Ankylosing spondylitis	Gestational hypertension	A	G	-0.0748291	0.0116918	1.55214e-10	NA	log odds	A	G	-0.0147	0.0328	0.6539	0.9677	FALSE	FALSE	FALSE	TRUE
rs11065898	12	111862575	Ankylosing spondylitis	Gestational hypertension	T	C	0.0262524	0.00480641	4.70923e-08	NA	log odds	T	C	-0.0682	0.0136	5.111e-07	0.2105	FALSE	FALSE	FALSE	TRUE
rs11190133	10	101278725	Ankylosing spondylitis	Gestational hypertension	T	C	-0.0338671	0.00449401	4.84395e-14	NA	log odds	T	C	0.0068	0.0115	0.5557	0.3564	FALSE	FALSE	FALSE	TRUE
rs11209026	1	67705958	Ankylosing spondylitis	Gestational hypertension	A	G	-0.103584	0.00954481	1.94178e-27	NA	log odds	A	G	-0.0006	0.0255	0.9802	0.0489	FALSE	FALSE	FALSE	TRUE
rs1128905	9	139253839	Ankylosing spondylitis	Gestational hypertension	C	T	-0.0237165	0.00409459	6.94848e-09	NA	log odds	C	T	0.0016	0.0109	0.8867	0.5095	FALSE	FALSE	FALSE	TRUE
rs11624293	14	88488821	Ankylosing spondylitis	Gestational hypertension	C	T	0.0428679	0.00669161	1.49176e-10	NA	log odds	C	T	-0.0099	0.0194	0.6118	0.0896	FALSE	FALSE	FALSE	TRUE
rs1250550	10	81060317	Ankylosing spondylitis	Gestational hypertension	A	C	-0.026036	0.00430465	1.46339e-09	NA	log odds	A	C	-0.0102	0.0113	0.3683	0.3954	FALSE	FALSE	FALSE	TRUE
rs12615545	2	182048452	Ankylosing spondylitis	Gestational hypertension	C	T	0.0254728	0.00417273	1.03065e-09	NA	log odds	C	T	0.0262	0.0109	0.0164	0.4866	FALSE	FALSE	FALSE	TRUE
rs1801274	1	161479745	Ankylosing spondylitis	Gestational hypertension	G	A	0.0253178	0.00417687	1.34921e-09	NA	log odds	G	A	-0.0024	0.011	0.8301	0.517	FALSE	FALSE	FALSE	TRUE
rs1860545	12	6446777	Ankylosing spondylitis	Gestational hypertension	A	G	-0.027474	0.00435378	2.78362e-10	NA	log odds	A	G	0.0141	0.0113	0.2093	0.4023	FALSE	FALSE	FALSE	TRUE
rs2517655	6	30121048	Ankylosing spondylitis	Gestational hypertension	T	C	0.0882856	0.00465575	3.46897e-80	NA	log odds	T	C	-0.0286	0.0122	0.01863	0.279	FALSE	FALSE	FALSE	TRUE
rs2531875	17	26148167	Ankylosing spondylitis	Gestational hypertension	T	G	-0.0273233	0.00424463	1.21745e-10	NA	log odds	T	G	-0.001	0.0113	0.9279	0.6367	FALSE	FALSE	FALSE	TRUE
rs2596501	6	31321211	Ankylosing spondylitis	Gestational hypertension	T	C	-0.152336	0.00419401	1e-200	NA	log odds	T	C	0.0081	0.0111	0.466	0.4458	FALSE	FALSE	FALSE	TRUE
rs27529	5	96126308	Ankylosing spondylitis	Gestational hypertension	G	A	-0.0620354	0.00429859	3.27642e-47	NA	log odds	G	A	0.0226	0.0114	0.04825	0.6539	FALSE	FALSE	FALSE	TRUE
rs2836883	21	40466744	Ankylosing spondylitis	Gestational hypertension	A	G	-0.0396768	0.00474798	6.45654e-17	NA	log odds	A	G	0.0259	0.0125	0.03815	0.2586	FALSE	FALSE	FALSE	TRUE
rs35164067	19	10525181	Ankylosing spondylitis	Gestational hypertension	A	G	-0.031078	0.00495021	3.42713e-10	NA	log odds	A	G	0.0121	0.014	0.3875	0.1877	FALSE	FALSE	FALSE	TRUE
rs4129267	1	154426264	Ankylosing spondylitis	Gestational hypertension	T	C	-0.0307685	0.00422605	3.32124e-13	NA	log odds	T	C	-0.026	0.0117	0.02648	0.3495	FALSE	FALSE	FALSE	TRUE
rs41299637	1	200877850	Ankylosing spondylitis	Gestational hypertension	G	T	-0.0390527	0.00491011	1.81259e-15	NA	log odds	G	T	-0.003	0.0127	0.8136	0.2507	FALSE	FALSE	FALSE	TRUE
rs4672505	2	62560332	Ankylosing spondylitis	Gestational hypertension	G	A	-0.0597772	0.00415105	5.13807e-47	NA	log odds	G	A	0.0023	0.0114	0.837	0.6448	FALSE	FALSE	FALSE	TRUE
rs4676410	2	241563739	Ankylosing spondylitis	Gestational hypertension	A	G	0.0281014	0.00490215	9.8976e-09	NA	log odds	A	G	-0.0133	0.0127	0.2939	0.2502	FALSE	FALSE	FALSE	TRUE
rs6556416	5	158818745	Ankylosing spondylitis	Gestational hypertension	C	A	0.0252152	0.0046002	4.22124e-08	NA	log odds	C	A	-0.0191	0.0124	0.122	0.7172	FALSE	FALSE	FALSE	TRUE
rs6600247	1	25305114	Ankylosing spondylitis	Gestational hypertension	C	T	0.0328332	0.00415088	2.57573e-15	NA	log odds	C	T	0.0059	0.0109	0.5892	0.5109	FALSE	FALSE	FALSE	TRUE
rs7191548	16	28614734	Ankylosing spondylitis	Gestational hypertension	C	T	0.0249853	0.00428493	5.51087e-09	NA	log odds	C	T	0.0381	0.0136	0.004999	0.4467	FALSE	FALSE	FALSE	TRUE
rs9901869	17	45575206	Ankylosing spondylitis	Gestational hypertension	A	G	0.0319036	0.00408853	6.03671e-15	NA	log odds	A	G	0.0017	0.0109	0.8771	0.4999	FALSE	FALSE	FALSE	TRUE
rs1041926	6	28426296	Ankylosing spondylitis	Preeclampsia	A	G	-0.0748291	0.0116918	1.55214e-10	NA	log odds	A	G	0.049	0.0345	0.1552	0.9543	FALSE	FALSE	FALSE	TRUE
rs11065898	12	111862575	Ankylosing spondylitis	Preeclampsia	T	C	0.0262524	0.00480641	4.70923e-08	NA	log odds	T	C	-0.0824	0.0145	1.269e-08	0.218	FALSE	FALSE	FALSE	TRUE
rs11190133	10	101278725	Ankylosing spondylitis	Preeclampsia	T	C	-0.0338671	0.00449401	4.84395e-14	NA	log odds	T	C	-0.0176	0.0123	0.1519	0.349	FALSE	FALSE	FALSE	TRUE
rs11209026	1	67705958	Ankylosing spondylitis	Preeclampsia	A	G	-0.103584	0.00954481	1.94178e-27	NA	log odds	A	G	0.0219	0.0266	0.4104	0.0509	FALSE	FALSE	FALSE	TRUE
rs1128905	9	139253839	Ankylosing spondylitis	Preeclampsia	C	T	-0.0237165	0.00409459	6.94848e-09	NA	log odds	C	T	-0.0194	0.0117	0.09821	0.5035	FALSE	FALSE	FALSE	TRUE
rs11624293	14	88488821	Ankylosing spondylitis	Preeclampsia	C	T	0.0428679	0.00669161	1.49176e-10	NA	log odds	C	T	-0.0047	0.0207	0.821	0.0879	FALSE	FALSE	FALSE	TRUE
rs1250550	10	81060317	Ankylosing spondylitis	Preeclampsia	A	C	-0.026036	0.00430465	1.46339e-09	NA	log odds	A	C	-0.008	0.012	0.5042	0.3908	FALSE	FALSE	FALSE	TRUE
rs12615545	2	182048452	Ankylosing spondylitis	Preeclampsia	C	T	0.0254728	0.00417273	1.03065e-09	NA	log odds	C	T	0.0032	0.0116	0.7837	0.4783	FALSE	FALSE	FALSE	TRUE
rs1801274	1	161479745	Ankylosing spondylitis	Preeclampsia	G	A	0.0253178	0.00417687	1.34921e-09	NA	log odds	G	A	0.0207	0.0116	0.07514	0.5186	FALSE	FALSE	FALSE	TRUE
rs1860545	12	6446777	Ankylosing spondylitis	Preeclampsia	A	G	-0.027474	0.00435378	2.78362e-10	NA	log odds	A	G	0.0128	0.0119	0.2791	0.4067	FALSE	FALSE	FALSE	TRUE
rs2517655	6	30121048	Ankylosing spondylitis	Preeclampsia	T	C	0.0882856	0.00465575	3.46897e-80	NA	log odds	T	C	-0.0455	0.013	0.0004517	0.2777	FALSE	FALSE	FALSE	TRUE
rs2531875	17	26148167	Ankylosing spondylitis	Preeclampsia	T	G	-0.0273233	0.00424463	1.21745e-10	NA	log odds	T	G	0.0081	0.012	0.4991	0.6322	FALSE	FALSE	FALSE	TRUE
rs2596501	6	31321211	Ankylosing spondylitis	Preeclampsia	T	C	-0.152336	0.00419401	1e-200	NA	log odds	T	C	0.0324	0.0118	0.005874	0.4492	FALSE	FALSE	FALSE	TRUE
rs27529	5	96126308	Ankylosing spondylitis	Preeclampsia	G	A	-0.0620354	0.00429859	3.27642e-47	NA	log odds	G	A	0.0459	0.0122	0.0001613	0.651	FALSE	FALSE	FALSE	TRUE
rs2836883	21	40466744	Ankylosing spondylitis	Preeclampsia	A	G	-0.0396768	0.00474798	6.45654e-17	NA	log odds	A	G	0.0174	0.0132	0.1873	0.2612	FALSE	FALSE	FALSE	TRUE
rs35164067	19	10525181	Ankylosing spondylitis	Preeclampsia	A	G	-0.031078	0.00495021	3.42713e-10	NA	log odds	A	G	-0.002	0.0148	0.8923	0.1874	FALSE	FALSE	FALSE	TRUE
rs4129267	1	154426264	Ankylosing spondylitis	Preeclampsia	T	C	-0.0307685	0.00422605	3.32124e-13	NA	log odds	T	C	0.0047	0.0123	0.7043	0.3538	FALSE	FALSE	FALSE	TRUE
rs41299637	1	200877850	Ankylosing spondylitis	Preeclampsia	G	T	-0.0390527	0.00491011	1.81259e-15	NA	log odds	G	T	-0.0121	0.0135	0.3706	0.2567	FALSE	FALSE	FALSE	TRUE
rs4672505	2	62560332	Ankylosing spondylitis	Preeclampsia	G	A	-0.0597772	0.00415105	5.13807e-47	NA	log odds	G	A	-0.0021	0.0121	0.8595	0.6421	FALSE	FALSE	FALSE	TRUE
rs4676410	2	241563739	Ankylosing spondylitis	Preeclampsia	A	G	0.0281014	0.00490215	9.8976e-09	NA	log odds	A	G	-0.0109	0.0152	0.474	0.2508	FALSE	FALSE	FALSE	TRUE
rs6556416	5	158818745	Ankylosing spondylitis	Preeclampsia	C	A	0.0252152	0.0046002	4.22124e-08	NA	log odds	C	A	-0.0132	0.013	0.3081	0.7111	FALSE	FALSE	FALSE	TRUE
rs6600247	1	25305114	Ankylosing spondylitis	Preeclampsia	C	T	0.0328332	0.00415088	2.57573e-15	NA	log odds	C	T	0.0131	0.0116	0.2605	0.5104	FALSE	FALSE	FALSE	TRUE
rs7191548	16	28614734	Ankylosing spondylitis	Preeclampsia	C	T	0.0249853	0.00428493	5.51087e-09	NA	log odds	C	T	0.0584	0.0129	5.654e-06	0.4384	FALSE	FALSE	FALSE	TRUE
rs743479	21	45611950	Ankylosing spondylitis	Preeclampsia	T	C	-0.0234235	0.00417581	2.03105e-08	NA	log odds	T	C	-0.01	0.0192	0.6033	0.6039	FALSE	FALSE	FALSE	TRUE
rs9901869	17	45575206	Ankylosing spondylitis	Preeclampsia	A	G	0.0319036	0.00408853	6.03671e-15	NA	log odds	A	G	0.009	0.0117	0.4411	0.5111	FALSE	FALSE	FALSE	TRUE
rs1041926	6	28426296	Ankylosing spondylitis	Birthweight	A	G	-0.0748291	0.0116918	1.55214e-10	NA	log odds	A	G	-0.0014	0.0078	0.8547	0.9652	FALSE	FALSE	FALSE	TRUE
rs11065898	12	111862575	Ankylosing spondylitis	Birthweight	T	C	0.0262524	0.00480641	4.70923e-08	NA	log odds	T	C	0.0207	0.0034	7.324e-10	0.2259	FALSE	FALSE	FALSE	TRUE
rs11190133	10	101278725	Ankylosing spondylitis	Birthweight	T	C	-0.0338671	0.00449401	4.84395e-14	NA	log odds	T	C	-0.0005	0.0031	0.8839	0.2898	FALSE	FALSE	FALSE	TRUE
rs11209026	1	67705958	Ankylosing spondylitis	Birthweight	A	G	-0.103584	0.00954481	1.94178e-27	NA	log odds	A	G	0.0036	0.0059	0.5425	0.0622	FALSE	FALSE	FALSE	TRUE
rs1128905	9	139253839	Ankylosing spondylitis	Birthweight	C	T	-0.0237165	0.00409459	6.94848e-09	NA	log odds	C	T	0.01	0.0028	0.000334	0.5027	FALSE	FALSE	FALSE	TRUE
rs11624293	14	88488821	Ankylosing spondylitis	Birthweight	C	T	0.0428679	0.00669161	1.49176e-10	NA	log odds	C	T	0.0052	0.0048	0.2775	0.0969	FALSE	FALSE	FALSE	TRUE
rs1250550	10	81060317	Ankylosing spondylitis	Birthweight	A	C	-0.026036	0.00430465	1.46339e-09	NA	log odds	A	C	-0.0018	0.003	0.5542	0.3623	FALSE	FALSE	FALSE	TRUE
rs12615545	2	182048452	Ankylosing spondylitis	Birthweight	C	T	0.0254728	0.00417273	1.03065e-09	NA	log odds	C	T	0.0022	0.0028	0.4294	0.4362	FALSE	FALSE	FALSE	TRUE
rs1801274	1	161479745	Ankylosing spondylitis	Birthweight	G	A	0.0253178	0.00417687	1.34921e-09	NA	log odds	G	A	0.0089	0.0029	0.001898	0.5332	FALSE	FALSE	FALSE	TRUE
rs1860545	12	6446777	Ankylosing spondylitis	Birthweight	A	G	-0.027474	0.00435378	2.78362e-10	NA	log odds	A	G	0.0055	0.0029	0.05967	0.3888	FALSE	FALSE	FALSE	TRUE
rs2517655	6	30121048	Ankylosing spondylitis	Birthweight	T	C	0.0882856	0.00465575	3.46897e-80	NA	log odds	T	C	0.0171	0.0033	1.602e-07	0.2465	FALSE	FALSE	FALSE	TRUE
rs2531875	17	26148167	Ankylosing spondylitis	Birthweight	T	G	-0.0273233	0.00424463	1.21745e-10	NA	log odds	T	G	0.0035	0.0029	0.23	0.6397	FALSE	FALSE	FALSE	TRUE
rs2596501	6	31321211	Ankylosing spondylitis	Birthweight	T	C	-0.152336	0.00419401	1e-200	NA	log odds	T	C	-0.003	0.0029	0.3016	0.4577	FALSE	FALSE	FALSE	TRUE
rs27529	5	96126308	Ankylosing spondylitis	Birthweight	G	A	-0.0620354	0.00429859	3.27642e-47	NA	log odds	G	A	-0.0004	0.0029	0.8806	0.6611	FALSE	FALSE	FALSE	TRUE
rs2836883	21	40466744	Ankylosing spondylitis	Birthweight	A	G	-0.0396768	0.00474798	6.45654e-17	NA	log odds	A	G	0.0072	0.0032	0.02336	0.2691	FALSE	FALSE	FALSE	TRUE
rs35164067	19	10525181	Ankylosing spondylitis	Birthweight	A	G	-0.031078	0.00495021	3.42713e-10	NA	log odds	A	G	-0.0002	0.0035	0.964	0.2012	FALSE	FALSE	FALSE	TRUE
rs4129267	1	154426264	Ankylosing spondylitis	Birthweight	T	C	-0.0307685	0.00422605	3.32124e-13	NA	log odds	T	C	0.0036	0.0029	0.209	0.4081	FALSE	FALSE	FALSE	TRUE
rs41299637	1	200877850	Ankylosing spondylitis	Birthweight	G	T	-0.0390527	0.00491011	1.81259e-15	NA	log odds	G	T	-0.0032	0.0031	0.298	0.2905	FALSE	FALSE	FALSE	TRUE
rs4672505	2	62560332	Ankylosing spondylitis	Birthweight	G	A	-0.0597772	0.00415105	5.13807e-47	NA	log odds	G	A	0.004	0.0029	0.1702	0.634	FALSE	FALSE	FALSE	TRUE
rs4676410	2	241563739	Ankylosing spondylitis	Birthweight	A	G	0.0281014	0.00490215	9.8976e-09	NA	log odds	A	G	0.003	0.0034	0.3836	0.2123	FALSE	FALSE	FALSE	TRUE
rs6556416	5	158818745	Ankylosing spondylitis	Birthweight	C	A	0.0252152	0.0046002	4.22124e-08	NA	log odds	C	A	0.0041	0.003	0.1836	0.6804	FALSE	FALSE	FALSE	TRUE
rs6600247	1	25305114	Ankylosing spondylitis	Birthweight	C	T	0.0328332	0.00415088	2.57573e-15	NA	log odds	C	T	-0.0073	0.0028	0.009571	0.4923	FALSE	FALSE	FALSE	TRUE
rs7191548	16	28614734	Ankylosing spondylitis	Birthweight	C	T	0.0249853	0.00428493	5.51087e-09	NA	log odds	C	T	0.0129	0.0035	0.0001838	0.3893	FALSE	FALSE	FALSE	TRUE
rs743479	21	45611950	Ankylosing spondylitis	Birthweight	T	C	-0.0234235	0.00417581	2.03105e-08	NA	log odds	T	C	0.0002	0.0029	0.9384	0.6108	FALSE	FALSE	FALSE	TRUE
rs9901869	17	45575206	Ankylosing spondylitis	Birthweight	A	G	0.0319036	0.00408853	6.03671e-15	NA	log odds	A	G	-0.0077	0.0028	0.00572	0.5164	FALSE	FALSE	FALSE	TRUE
rs1041926	6	28426296	Ankylosing spondylitis	Low birthweight	A	G	-0.0748291	0.0116918	1.55214e-10	NA	log odds	A	G	-0.0205	0.0317	0.5188	0.967	FALSE	FALSE	FALSE	TRUE
rs11065898	12	111862575	Ankylosing spondylitis	Low birthweight	T	C	0.0262524	0.00480641	4.70923e-08	NA	log odds	T	C	-0.0562	0.0135	3.134e-05	0.2257	FALSE	FALSE	FALSE	TRUE
rs11190133	10	101278725	Ankylosing spondylitis	Low birthweight	T	C	-0.0338671	0.00449401	4.84395e-14	NA	log odds	T	C	0.0021	0.0125	0.8683	0.286	FALSE	FALSE	FALSE	TRUE
rs11209026	1	67705958	Ankylosing spondylitis	Low birthweight	A	G	-0.103584	0.00954481	1.94178e-27	NA	log odds	A	G	-0.0325	0.0232	0.1609	0.0647	FALSE	FALSE	FALSE	TRUE
rs1128905	9	139253839	Ankylosing spondylitis	Low birthweight	C	T	-0.0237165	0.00409459	6.94848e-09	NA	log odds	C	T	-0.0076	0.0111	0.4971	0.498	FALSE	FALSE	FALSE	TRUE
rs11624293	14	88488821	Ankylosing spondylitis	Low birthweight	C	T	0.0428679	0.00669161	1.49176e-10	NA	log odds	C	T	-0.0024	0.0192	0.8988	0.0959	FALSE	FALSE	FALSE	TRUE
rs1250550	10	81060317	Ankylosing spondylitis	Low birthweight	A	C	-0.026036	0.00430465	1.46339e-09	NA	log odds	A	C	0.0037	0.0118	0.753	0.356	FALSE	FALSE	FALSE	TRUE
rs12615545	2	182048452	Ankylosing spondylitis	Low birthweight	C	T	0.0254728	0.00417273	1.03065e-09	NA	log odds	C	T	0.0002	0.0113	0.9854	0.4294	FALSE	FALSE	FALSE	TRUE
rs1801274	1	161479745	Ankylosing spondylitis	Low birthweight	G	A	0.0253178	0.00417687	1.34921e-09	NA	log odds	G	A	-0.0131	0.0113	0.2477	0.5318	FALSE	FALSE	FALSE	TRUE
rs1860545	12	6446777	Ankylosing spondylitis	Low birthweight	A	G	-0.027474	0.00435378	2.78362e-10	NA	log odds	A	G	0.0147	0.0115	0.2019	0.3933	FALSE	FALSE	FALSE	TRUE
rs2517655	6	30121048	Ankylosing spondylitis	Low birthweight	T	C	0.0882856	0.00465575	3.46897e-80	NA	log odds	T	C	-0.0479	0.0132	0.0002954	0.2376	FALSE	FALSE	FALSE	TRUE
rs2531875	17	26148167	Ankylosing spondylitis	Low birthweight	T	G	-0.0273233	0.00424463	1.21745e-10	NA	log odds	T	G	-0.0141	0.0116	0.2246	0.6385	FALSE	FALSE	FALSE	TRUE
rs2596501	6	31321211	Ankylosing spondylitis	Low birthweight	T	C	-0.152336	0.00419401	1e-200	NA	log odds	T	C	0.0247	0.0114	0.02943	0.4656	FALSE	FALSE	FALSE	TRUE
rs27529	5	96126308	Ankylosing spondylitis	Low birthweight	G	A	-0.0620354	0.00429859	3.27642e-47	NA	log odds	G	A	0.0026	0.0117	0.8271	0.6604	FALSE	FALSE	FALSE	TRUE
rs2836883	21	40466744	Ankylosing spondylitis	Low birthweight	A	G	-0.0396768	0.00474798	6.45654e-17	NA	log odds	A	G	-0.0108	0.0126	0.3933	0.2676	FALSE	FALSE	FALSE	TRUE
rs35164067	19	10525181	Ankylosing spondylitis	Low birthweight	A	G	-0.031078	0.00495021	3.42713e-10	NA	log odds	A	G	0.0041	0.0138	0.7694	0.2013	FALSE	FALSE	FALSE	TRUE
rs4129267	1	154426264	Ankylosing spondylitis	Low birthweight	T	C	-0.0307685	0.00422605	3.32124e-13	NA	log odds	T	C	0.0102	0.0122	0.4048	0.408	FALSE	FALSE	FALSE	TRUE
rs41299637	1	200877850	Ankylosing spondylitis	Low birthweight	G	T	-0.0390527	0.00491011	1.81259e-15	NA	log odds	G	T	0.0144	0.0123	0.2409	0.2908	FALSE	FALSE	FALSE	TRUE
rs4672505	2	62560332	Ankylosing spondylitis	Low birthweight	G	A	-0.0597772	0.00415105	5.13807e-47	NA	log odds	G	A	0.0211	0.0116	0.06822	0.637	FALSE	FALSE	FALSE	TRUE
rs4676410	2	241563739	Ankylosing spondylitis	Low birthweight	A	G	0.0281014	0.00490215	9.8976e-09	NA	log odds	A	G	0.0217	0.0137	0.1137	0.2099	FALSE	FALSE	FALSE	TRUE
rs6556416	5	158818745	Ankylosing spondylitis	Low birthweight	C	A	0.0252152	0.0046002	4.22124e-08	NA	log odds	C	A	0.0035	0.0121	0.7725	0.679	FALSE	FALSE	FALSE	TRUE
rs6600247	1	25305114	Ankylosing spondylitis	Low birthweight	C	T	0.0328332	0.00415088	2.57573e-15	NA	log odds	C	T	0.0224	0.0112	0.04493	0.4976	FALSE	FALSE	FALSE	TRUE
rs7191548	16	28614734	Ankylosing spondylitis	Low birthweight	C	T	0.0249853	0.00428493	5.51087e-09	NA	log odds	C	T	-0.0258	0.0125	0.03879	0.3895	FALSE	FALSE	FALSE	TRUE
rs743479	21	45611950	Ankylosing spondylitis	Low birthweight	T	C	-0.0234235	0.00417581	2.03105e-08	NA	log odds	T	C	0.008	0.0114	0.4846	0.6105	FALSE	FALSE	FALSE	TRUE
rs9901869	17	45575206	Ankylosing spondylitis	Low birthweight	A	G	0.0319036	0.00408853	6.03671e-15	NA	log odds	A	G	0.0208	0.0112	0.06275	0.5179	FALSE	FALSE	FALSE	TRUE
rs1041926	6	28426296	Ankylosing spondylitis	High birthweight	A	G	-0.0748291	0.0116918	1.55214e-10	NA	log odds	A	G	-0.0446	0.0481	0.3537	0.9633	FALSE	FALSE	FALSE	TRUE
rs11065898	12	111862575	Ankylosing spondylitis	High birthweight	T	C	0.0262524	0.00480641	4.70923e-08	NA	log odds	T	C	0.0547	0.0214	0.01036	0.2253	FALSE	FALSE	FALSE	TRUE
rs11190133	10	101278725	Ankylosing spondylitis	High birthweight	T	C	-0.0338671	0.00449401	4.84395e-14	NA	log odds	T	C	-0.0045	0.0199	0.8223	0.294	FALSE	FALSE	FALSE	TRUE
rs11209026	1	67705958	Ankylosing spondylitis	High birthweight	A	G	-0.103584	0.00954481	1.94178e-27	NA	log odds	A	G	0.008	0.0389	0.8379	0.0593	FALSE	FALSE	FALSE	TRUE
rs1128905	9	139253839	Ankylosing spondylitis	High birthweight	C	T	-0.0237165	0.00409459	6.94848e-09	NA	log odds	C	T	0.0483	0.018	0.007288	0.5108	FALSE	FALSE	FALSE	TRUE
rs11624293	14	88488821	Ankylosing spondylitis	High birthweight	C	T	0.0428679	0.00669161	1.49176e-10	NA	log odds	C	T	0.0267	0.0308	0.3861	0.0932	FALSE	FALSE	FALSE	TRUE
rs1250550	10	81060317	Ankylosing spondylitis	High birthweight	A	C	-0.026036	0.00430465	1.46339e-09	NA	log odds	A	C	0.0054	0.0187	0.7712	0.3696	FALSE	FALSE	FALSE	TRUE
rs12615545	2	182048452	Ankylosing spondylitis	High birthweight	C	T	0.0254728	0.00417273	1.03065e-09	NA	log odds	C	T	0.0267	0.0181	0.1415	0.4418	FALSE	FALSE	FALSE	TRUE
rs1801274	1	161479745	Ankylosing spondylitis	High birthweight	G	A	0.0253178	0.00417687	1.34921e-09	NA	log odds	G	A	0.0403	0.0182	0.02687	0.5348	FALSE	FALSE	FALSE	TRUE
rs1860545	12	6446777	Ankylosing spondylitis	High birthweight	A	G	-0.027474	0.00435378	2.78362e-10	NA	log odds	A	G	0.0737	0.0185	6.877e-05	0.3828	FALSE	FALSE	FALSE	TRUE
rs2517655	6	30121048	Ankylosing spondylitis	High birthweight	T	C	0.0882856	0.00465575	3.46897e-80	NA	log odds	T	C	0.0163	0.0206	0.4288	0.2584	FALSE	FALSE	FALSE	TRUE
rs2531875	17	26148167	Ankylosing spondylitis	High birthweight	T	G	-0.0273233	0.00424463	1.21745e-10	NA	log odds	T	G	0.0209	0.0188	0.2659	0.6416	FALSE	FALSE	FALSE	TRUE
rs2596501	6	31321211	Ankylosing spondylitis	High birthweight	T	C	-0.152336	0.00419401	1e-200	NA	log odds	T	C	-0.0158	0.0183	0.3887	0.448	FALSE	FALSE	FALSE	TRUE
rs27529	5	96126308	Ankylosing spondylitis	High birthweight	G	A	-0.0620354	0.00429859	3.27642e-47	NA	log odds	G	A	0.021	0.019	0.271	0.6637	FALSE	FALSE	FALSE	TRUE
rs2836883	21	40466744	Ankylosing spondylitis	High birthweight	A	G	-0.0396768	0.00474798	6.45654e-17	NA	log odds	A	G	0.0233	0.0202	0.2467	0.2714	FALSE	FALSE	FALSE	TRUE
rs35164067	19	10525181	Ankylosing spondylitis	High birthweight	A	G	-0.031078	0.00495021	3.42713e-10	NA	log odds	A	G	0.0031	0.0225	0.8919	0.2011	FALSE	FALSE	FALSE	TRUE
rs4129267	1	154426264	Ankylosing spondylitis	High birthweight	T	C	-0.0307685	0.00422605	3.32124e-13	NA	log odds	T	C	0.0235	0.0184	0.2009	0.4079	FALSE	FALSE	FALSE	TRUE
rs41299637	1	200877850	Ankylosing spondylitis	High birthweight	G	T	-0.0390527	0.00491011	1.81259e-15	NA	log odds	G	T	-0.0265	0.0198	0.1812	0.2922	FALSE	FALSE	FALSE	TRUE
rs4672505	2	62560332	Ankylosing spondylitis	High birthweight	G	A	-0.0597772	0.00415105	5.13807e-47	NA	log odds	G	A	0.0371	0.0187	0.04703	0.6302	FALSE	FALSE	FALSE	TRUE
rs4676410	2	241563739	Ankylosing spondylitis	High birthweight	A	G	0.0281014	0.00490215	9.8976e-09	NA	log odds	A	G	0.0116	0.0219	0.5958	0.216	FALSE	FALSE	FALSE	TRUE
rs6556416	5	158818745	Ankylosing spondylitis	High birthweight	C	A	0.0252152	0.0046002	4.22124e-08	NA	log odds	C	A	0.0159	0.0195	0.4133	0.6819	FALSE	FALSE	FALSE	TRUE
rs6600247	1	25305114	Ankylosing spondylitis	High birthweight	C	T	0.0328332	0.00415088	2.57573e-15	NA	log odds	C	T	0.0046	0.0181	0.7972	0.485	FALSE	FALSE	FALSE	TRUE
rs7191548	16	28614734	Ankylosing spondylitis	High birthweight	C	T	0.0249853	0.00428493	5.51087e-09	NA	log odds	C	T	0.0567	0.026	0.02899	0.3926	FALSE	FALSE	FALSE	TRUE
rs743479	21	45611950	Ankylosing spondylitis	High birthweight	T	C	-0.0234235	0.00417581	2.03105e-08	NA	log odds	T	C	0.0073	0.0184	0.6909	0.61	FALSE	FALSE	FALSE	TRUE
rs9901869	17	45575206	Ankylosing spondylitis	High birthweight	A	G	0.0319036	0.00408853	6.03671e-15	NA	log odds	A	G	-0.0221	0.0181	0.2212	0.515	FALSE	FALSE	FALSE	TRUE
rs1041926	6	28426296	Ankylosing spondylitis	Gestational age	A	G	-0.0748291	0.0116918	1.55214e-10	NA	log odds	A	G	0.0214	0.0163	0.1876	0.9556	FALSE	FALSE	FALSE	TRUE
rs11065898	12	111862575	Ankylosing spondylitis	Gestational age	T	C	0.0262524	0.00480641	4.70923e-08	NA	log odds	T	C	0.0047	0.007	0.5071	0.2391	FALSE	FALSE	FALSE	TRUE
rs11190133	10	101278725	Ankylosing spondylitis	Gestational age	T	C	-0.0338671	0.00449401	4.84395e-14	NA	log odds	T	C	0.0055	0.0065	0.399	0.298	FALSE	FALSE	FALSE	TRUE
rs11209026	1	67705958	Ankylosing spondylitis	Gestational age	A	G	-0.103584	0.00954481	1.94178e-27	NA	log odds	A	G	-0.0381	0.0139	0.005922	0.0522	FALSE	FALSE	FALSE	TRUE
rs1128905	9	139253839	Ankylosing spondylitis	Gestational age	C	T	-0.0237165	0.00409459	6.94848e-09	NA	log odds	C	T	-0.0087	0.006	0.1457	0.5113	FALSE	FALSE	FALSE	TRUE
rs11624293	14	88488821	Ankylosing spondylitis	Gestational age	C	T	0.0428679	0.00669161	1.49176e-10	NA	log odds	C	T	0.0082	0.0106	0.4384	0.0942	FALSE	FALSE	FALSE	TRUE
rs1250550	10	81060317	Ankylosing spondylitis	Gestational age	A	C	-0.026036	0.00430465	1.46339e-09	NA	log odds	A	C	-0.0059	0.0062	0.3409	0.3775	FALSE	FALSE	FALSE	TRUE
rs12615545	2	182048452	Ankylosing spondylitis	Gestational age	C	T	0.0254728	0.00417273	1.03065e-09	NA	log odds	C	T	-0.0069	0.006	0.2485	0.445	FALSE	FALSE	FALSE	TRUE
rs1801274	1	161479745	Ankylosing spondylitis	Gestational age	G	A	0.0253178	0.00417687	1.34921e-09	NA	log odds	G	A	0.0108	0.0059	0.06782	0.5346	FALSE	FALSE	FALSE	TRUE
rs1860545	12	6446777	Ankylosing spondylitis	Gestational age	A	G	-0.027474	0.00435378	2.78362e-10	NA	log odds	A	G	0.0153	0.0064	0.01611	0.3808	FALSE	FALSE	FALSE	TRUE
rs2517655	6	30121048	Ankylosing spondylitis	Gestational age	T	C	0.0882856	0.00465575	3.46897e-80	NA	log odds	T	C	0.0117	0.0075	0.1189	0.2724	FALSE	FALSE	FALSE	TRUE
rs2531875	17	26148167	Ankylosing spondylitis	Gestational age	T	G	-0.0273233	0.00424463	1.21745e-10	NA	log odds	T	G	0.0085	0.0062	0.1695	0.6396	FALSE	FALSE	FALSE	TRUE
rs2596501	6	31321211	Ankylosing spondylitis	Gestational age	T	C	-0.152336	0.00419401	1e-200	NA	log odds	T	C	-0.0057	0.0066	0.3897	0.4424	FALSE	FALSE	FALSE	TRUE
rs27529	5	96126308	Ankylosing spondylitis	Gestational age	G	A	-0.0620354	0.00429859	3.27642e-47	NA	log odds	G	A	0.0039	0.0065	0.546	0.6605	FALSE	FALSE	FALSE	TRUE
rs2836883	21	40466744	Ankylosing spondylitis	Gestational age	A	G	-0.0396768	0.00474798	6.45654e-17	NA	log odds	A	G	0.0082	0.0066	0.2161	0.2798	FALSE	FALSE	FALSE	TRUE
rs35164067	19	10525181	Ankylosing spondylitis	Gestational age	A	G	-0.031078	0.00495021	3.42713e-10	NA	log odds	A	G	-0.0033	0.0075	0.6618	0.1977	FALSE	FALSE	FALSE	TRUE
rs4129267	1	154426264	Ankylosing spondylitis	Gestational age	T	C	-0.0307685	0.00422605	3.32124e-13	NA	log odds	T	C	0.0193	0.006	0.001354	0.4037	FALSE	FALSE	FALSE	TRUE
rs41299637	1	200877850	Ankylosing spondylitis	Gestational age	G	T	-0.0390527	0.00491011	1.81259e-15	NA	log odds	G	T	0.0004	0.0064	0.9508	0.2962	FALSE	FALSE	FALSE	TRUE
rs4672505	2	62560332	Ankylosing spondylitis	Gestational age	G	A	-0.0597772	0.00415105	5.13807e-47	NA	log odds	G	A	-0.0041	0.0062	0.5123	0.6268	FALSE	FALSE	FALSE	TRUE
rs4676410	2	241563739	Ankylosing spondylitis	Gestational age	A	G	0.0281014	0.00490215	9.8976e-09	NA	log odds	A	G	0.0007	0.0073	0.928	0.2194	FALSE	FALSE	FALSE	TRUE
rs6556416	5	158818745	Ankylosing spondylitis	Gestational age	C	A	0.0252152	0.0046002	4.22124e-08	NA	log odds	C	A	0.0032	0.0064	0.6167	0.6883	FALSE	FALSE	FALSE	TRUE
rs6600247	1	25305114	Ankylosing spondylitis	Gestational age	C	T	0.0328332	0.00415088	2.57573e-15	NA	log odds	C	T	-0.0124	0.0059	0.03601	0.4784	FALSE	FALSE	FALSE	TRUE
rs7191548	16	28614734	Ankylosing spondylitis	Gestational age	C	T	0.0249853	0.00428493	5.51087e-09	NA	log odds	C	T	0.0102	0.0071	0.1534	0.4034	FALSE	FALSE	FALSE	TRUE
rs9901869	17	45575206	Ankylosing spondylitis	Gestational age	A	G	0.0319036	0.00408853	6.03671e-15	NA	log odds	A	G	-0.0129	0.006	0.03001	0.5334	FALSE	FALSE	FALSE	TRUE
rs10752747	1	2524915	Coeliac disease	Miscarriage	T	G	-0.116197	0.0198763	5.04801e-09	0.3088	log odds	T	G	0.007	0.0058	0.2272	0.3379	FALSE	FALSE	FALSE	TRUE
rs10892258	11	118579865	Coeliac disease	Miscarriage	A	G	-0.149545	0.0222305	1.7338e-11	0.2331	log odds	A	G	-0.0026	0.0065	0.6945	0.2364	FALSE	FALSE	FALSE	TRUE
rs11979905	7	37437877	Coeliac disease	Miscarriage	G	A	0.162969	0.0292373	2.48599e-08	0.1076	log odds	G	A	0.0004	0.0089	0.9659	0.1119	FALSE	FALSE	FALSE	TRUE
rs12527282	6	137967252	Coeliac disease	Miscarriage	T	C	-0.154551	0.0209646	1.685e-13	0.2799	log odds	T	C	0.0025	0.0064	0.6954	0.2498	FALSE	FALSE	FALSE	TRUE
rs12663317	6	32742827	Coeliac disease	Miscarriage	C	A	-0.615816	0.0426761	3.52533e-47	0.08466	log odds	C	A	0.0004	0.0104	0.9676	0.0771	FALSE	FALSE	FALSE	TRUE
rs130078	6	31118565	Coeliac disease	Miscarriage	G	C	-0.577322	0.0242572	3.34965e-125	0.7809	log odds	G	C	0.0011	0.0063	0.8676	0.7435	FALSE	TRUE	FALSE	TRUE
rs13030124	2	204694263	Coeliac disease	Miscarriage	A	G	-0.105138	0.018842	2.398e-08	0.4502	log odds	A	G	0.0016	0.0057	0.7822	0.3916	FALSE	FALSE	FALSE	TRUE
rs13119723	4	123218313	Coeliac disease	Miscarriage	G	A	-0.308838	0.0277233	7.59626e-29	0.1534	log odds	G	A	-0.0111	0.0076	0.1425	0.1626	FALSE	FALSE	FALSE	TRUE
rs13198474	6	25874423	Coeliac disease	Miscarriage	A	G	0.946238	0.0311878	1e-200	0.05478	log odds	A	G	0.0339	0.0113	0.002622	0.0837	FALSE	FALSE	FALSE	TRUE
rs2441467	2	61374149	Coeliac disease	Miscarriage	C	T	0.105261	0.0186632	1.69899e-08	0.4183	log odds	C	T	-0.0029	0.0056	0.5997	0.4463	FALSE	FALSE	FALSE	TRUE
rs6498114	16	10964118	Coeliac disease	Miscarriage	T	G	-0.131028	0.0211506	5.83405e-10	0.756	log odds	T	G	-0.0126	0.0064	0.04956	0.7451	FALSE	FALSE	FALSE	TRUE
rs6926336	6	32407322	Coeliac disease	Miscarriage	C	T	-0.812156	0.0804912	6.1235e-24	0.02191	log odds	C	T	0.0145	0.0186	0.437	0.0229	FALSE	FALSE	FALSE	TRUE
rs7162232	15	75115895	Coeliac disease	Miscarriage	A	G	-0.116894	0.0202624	7.97205e-09	0.6813	log odds	A	G	0.0076	0.0061	0.2143	0.7083	FALSE	FALSE	FALSE	TRUE
rs9296009	6	32114515	Coeliac disease	Miscarriage	T	A	-0.953993	0.0289352	1e-200	0.2341	log odds	T	A	-0.0037	0.0065	0.5716	0.2355	FALSE	TRUE	FALSE	TRUE
rs931	6	33054550	Coeliac disease	Miscarriage	A	G	0.618424	0.0197579	1e-200	0.3068	log odds	A	G	0.006	0.0061	0.3234	0.2906	FALSE	FALSE	FALSE	TRUE
rs10752747	1	2524915	Coeliac disease	Stillbirth	T	G	-0.116197	0.0198763	5.04801e-09	0.3088	log odds	T	G	0.0236	0.0196	0.2287	0.3366	FALSE	FALSE	FALSE	TRUE
rs10892258	11	118579865	Coeliac disease	Stillbirth	A	G	-0.149545	0.0222305	1.7338e-11	0.2331	log odds	A	G	0.0552	0.0218	0.01155	0.2327	FALSE	FALSE	FALSE	TRUE
rs11979905	7	37437877	Coeliac disease	Stillbirth	G	A	0.162969	0.0292373	2.48599e-08	0.1076	log odds	G	A	0.0521	0.0305	0.08736	0.1051	FALSE	FALSE	FALSE	TRUE
rs12527282	6	137967252	Coeliac disease	Stillbirth	T	C	-0.154551	0.0209646	1.685e-13	0.2799	log odds	T	C	0.0304	0.0209	0.1463	0.2676	FALSE	FALSE	FALSE	TRUE
rs12663317	6	32742827	Coeliac disease	Stillbirth	C	A	-0.615816	0.0426761	3.52533e-47	0.08466	log odds	C	A	0.0094	0.0376	0.8023	0.0659	FALSE	FALSE	FALSE	TRUE
rs130078	6	31118565	Coeliac disease	Stillbirth	G	C	-0.577322	0.0242572	3.34965e-125	0.7809	log odds	G	C	0.0086	0.0216	0.6897	0.7454	FALSE	TRUE	FALSE	TRUE
rs13030124	2	204694263	Coeliac disease	Stillbirth	A	G	-0.105138	0.018842	2.398e-08	0.4502	log odds	A	G	-0.0215	0.0189	0.2551	0.4286	FALSE	FALSE	FALSE	TRUE
rs13119723	4	123218313	Coeliac disease	Stillbirth	G	A	-0.308838	0.0277233	7.59626e-29	0.1534	log odds	G	A	-0.0342	0.0248	0.168	0.1746	FALSE	FALSE	FALSE	TRUE
rs13198474	6	25874423	Coeliac disease	Stillbirth	A	G	0.946238	0.0311878	1e-200	0.05478	log odds	A	G	0.0243	0.0326	0.4573	0.0942	FALSE	FALSE	FALSE	TRUE
rs2441467	2	61374149	Coeliac disease	Stillbirth	C	T	0.105261	0.0186632	1.69899e-08	0.4183	log odds	C	T	0.0081	0.0189	0.6693	0.4147	FALSE	FALSE	FALSE	TRUE
rs6498114	16	10964118	Coeliac disease	Stillbirth	T	G	-0.131028	0.0211506	5.83405e-10	0.756	log odds	T	G	0.0025	0.0222	0.9091	0.76	FALSE	FALSE	FALSE	TRUE
rs6926336	6	32407322	Coeliac disease	Stillbirth	C	T	-0.812156	0.0804912	6.1235e-24	0.02191	log odds	C	T	0.0699	0.0674	0.3001	0.0191	FALSE	FALSE	FALSE	TRUE
rs7162232	15	75115895	Coeliac disease	Stillbirth	A	G	-0.116894	0.0202624	7.97205e-09	0.6813	log odds	A	G	-0.0076	0.0209	0.7144	0.7249	FALSE	FALSE	FALSE	TRUE
rs9296009	6	32114515	Coeliac disease	Stillbirth	T	A	-0.953993	0.0289352	1e-200	0.2341	log odds	T	A	-0.0242	0.0228	0.2882	0.2185	FALSE	TRUE	FALSE	TRUE
rs931	6	33054550	Coeliac disease	Stillbirth	A	G	0.618424	0.0197579	1e-200	0.3068	log odds	A	G	0.0358	0.0202	0.07696	0.3053	FALSE	FALSE	FALSE	TRUE
rs10752747	1	2524915	Coeliac disease	Hypertensive disorders of pregnancy	T	G	-0.116197	0.0198763	5.04801e-09	0.3088	log odds	T	G	-0.003	0.0095	0.7495	0.342	FALSE	FALSE	FALSE	TRUE
rs10892258	11	118579865	Coeliac disease	Hypertensive disorders of pregnancy	A	G	-0.149545	0.0222305	1.7338e-11	0.2331	log odds	A	G	0.0185	0.0105	0.07806	0.2413	FALSE	FALSE	FALSE	TRUE
rs11979905	7	37437877	Coeliac disease	Hypertensive disorders of pregnancy	G	A	0.162969	0.0292373	2.48599e-08	0.1076	log odds	G	A	0.0179	0.014	0.2017	0.1182	FALSE	FALSE	FALSE	TRUE
rs12527282	6	137967252	Coeliac disease	Hypertensive disorders of pregnancy	T	C	-0.154551	0.0209646	1.685e-13	0.2799	log odds	T	C	0.0107	0.0107	0.3174	0.2282	FALSE	FALSE	FALSE	TRUE
rs12663317	6	32742827	Coeliac disease	Hypertensive disorders of pregnancy	C	A	-0.615816	0.0426761	3.52533e-47	0.08466	log odds	C	A	-0.0322	0.0162	0.04694	0.0866	FALSE	FALSE	FALSE	TRUE
rs130078	6	31118565	Coeliac disease	Hypertensive disorders of pregnancy	G	C	-0.577322	0.0242572	3.34965e-125	0.7809	log odds	G	C	0.0473	0.0105	6.05e-06	0.7411	FALSE	TRUE	FALSE	TRUE
rs13030124	2	204694263	Coeliac disease	Hypertensive disorders of pregnancy	A	G	-0.105138	0.018842	2.398e-08	0.4502	log odds	A	G	-0.0116	0.0095	0.2237	0.352	FALSE	FALSE	FALSE	TRUE
rs13119723	4	123218313	Coeliac disease	Hypertensive disorders of pregnancy	G	A	-0.308838	0.0277233	7.59626e-29	0.1534	log odds	G	A	-0.0342	0.0132	0.009355	0.1474	FALSE	FALSE	FALSE	TRUE
rs13198474	6	25874423	Coeliac disease	Hypertensive disorders of pregnancy	A	G	0.946238	0.0311878	1e-200	0.05478	log odds	A	G	0.0435	0.0253	0.08471	0.0556	FALSE	FALSE	FALSE	TRUE
rs2441467	2	61374149	Coeliac disease	Hypertensive disorders of pregnancy	C	T	0.105261	0.0186632	1.69899e-08	0.4183	log odds	C	T	-0.0113	0.0091	0.2161	0.4754	FALSE	FALSE	FALSE	TRUE
rs6498114	16	10964118	Coeliac disease	Hypertensive disorders of pregnancy	T	G	-0.131028	0.0211506	5.83405e-10	0.756	log odds	T	G	0.0223	0.0103	0.0307	0.7316	FALSE	FALSE	FALSE	TRUE
rs6926336	6	32407322	Coeliac disease	Hypertensive disorders of pregnancy	C	T	-0.812156	0.0804912	6.1235e-24	0.02191	log odds	C	T	0.0071	0.0284	0.8034	0.026	FALSE	FALSE	FALSE	TRUE
rs7162232	15	75115895	Coeliac disease	Hypertensive disorders of pregnancy	A	G	-0.116894	0.0202624	7.97205e-09	0.6813	log odds	A	G	-0.0581	0.0097	2.258e-09	0.689	FALSE	FALSE	FALSE	TRUE
rs9296009	6	32114515	Coeliac disease	Hypertensive disorders of pregnancy	T	A	-0.953993	0.0289352	1e-200	0.2341	log odds	T	A	0.017	0.0105	0.1043	0.253	FALSE	TRUE	FALSE	TRUE
rs931	6	33054550	Coeliac disease	Hypertensive disorders of pregnancy	A	G	0.618424	0.0197579	1e-200	0.3068	log odds	A	G	0.0063	0.0102	0.5383	0.2738	FALSE	FALSE	FALSE	TRUE
rs10752747	1	2524915	Coeliac disease	Gestational diabetes mellitus	T	G	-0.116197	0.0198763	5.04801e-09	0.3088	log odds	T	G	-0.001	0.0109	0.926	0.3428	FALSE	FALSE	FALSE	TRUE
rs10892258	11	118579865	Coeliac disease	Gestational diabetes mellitus	A	G	-0.149545	0.0222305	1.7338e-11	0.2331	log odds	A	G	-0.0124	0.0119	0.297	0.2406	FALSE	FALSE	FALSE	TRUE
rs11979905	7	37437877	Coeliac disease	Gestational diabetes mellitus	G	A	0.162969	0.0292373	2.48599e-08	0.1076	log odds	G	A	0.0106	0.016	0.5076	0.1206	FALSE	FALSE	FALSE	TRUE
rs12527282	6	137967252	Coeliac disease	Gestational diabetes mellitus	T	C	-0.154551	0.0209646	1.685e-13	0.2799	log odds	T	C	0.0137	0.0122	0.2622	0.2294	FALSE	FALSE	FALSE	TRUE
rs12663317	6	32742827	Coeliac disease	Gestational diabetes mellitus	C	A	-0.615816	0.0426761	3.52533e-47	0.08466	log odds	C	A	-0.0293	0.0183	0.1109	0.0877	FALSE	FALSE	FALSE	TRUE
rs130078	6	31118565	Coeliac disease	Gestational diabetes mellitus	G	C	-0.577322	0.0242572	3.34965e-125	0.7809	log odds	G	C	0.0327	0.0108	0.002481	0.7348	FALSE	TRUE	FALSE	TRUE
rs13030124	2	204694263	Coeliac disease	Gestational diabetes mellitus	A	G	-0.105138	0.018842	2.398e-08	0.4502	log odds	A	G	0.003	0.011	0.7837	0.3404	FALSE	FALSE	FALSE	TRUE
rs13119723	4	123218313	Coeliac disease	Gestational diabetes mellitus	G	A	-0.308838	0.0277233	7.59626e-29	0.1534	log odds	G	A	-0.0102	0.0156	0.5138	0.1355	FALSE	FALSE	FALSE	TRUE
rs13198474	6	25874423	Coeliac disease	Gestational diabetes mellitus	A	G	0.946238	0.0311878	1e-200	0.05478	log odds	A	G	0.0811	0.0239	0.0007128	0.0549	FALSE	FALSE	FALSE	TRUE
rs2441467	2	61374149	Coeliac disease	Gestational diabetes mellitus	C	T	0.105261	0.0186632	1.69899e-08	0.4183	log odds	C	T	-0.0049	0.0103	0.6364	0.4872	FALSE	FALSE	FALSE	TRUE
rs6498114	16	10964118	Coeliac disease	Gestational diabetes mellitus	T	G	-0.131028	0.0211506	5.83405e-10	0.756	log odds	T	G	0.0109	0.0114	0.339	0.7216	FALSE	FALSE	FALSE	TRUE
rs6926336	6	32407322	Coeliac disease	Gestational diabetes mellitus	C	T	-0.812156	0.0804912	6.1235e-24	0.02191	log odds	C	T	-0.0026	0.0324	0.9357	0.0268	FALSE	FALSE	FALSE	TRUE
rs7162232	15	75115895	Coeliac disease	Gestational diabetes mellitus	A	G	-0.116894	0.0202624	7.97205e-09	0.6813	log odds	A	G	-0.0053	0.011	0.6267	0.6829	FALSE	FALSE	FALSE	TRUE
rs9296009	6	32114515	Coeliac disease	Gestational diabetes mellitus	T	A	-0.953993	0.0289352	1e-200	0.2341	log odds	T	A	-0.0211	0.0119	0.07539	0.2565	FALSE	TRUE	FALSE	TRUE
rs931	6	33054550	Coeliac disease	Gestational diabetes mellitus	A	G	0.618424	0.0197579	1e-200	0.3068	log odds	A	G	0.0127	0.0116	0.2727	0.2707	FALSE	FALSE	FALSE	TRUE
rs10752747	1	2524915	Coeliac disease	Preterm birth	T	G	-0.116197	0.0198763	5.04801e-09	0.3088	log odds	T	G	-0.0117	0.0094	0.2121	0.3379	FALSE	FALSE	FALSE	TRUE
rs10892258	11	118579865	Coeliac disease	Preterm birth	A	G	-0.149545	0.0222305	1.7338e-11	0.2331	log odds	A	G	0.0027	0.0103	0.7945	0.2435	FALSE	FALSE	FALSE	TRUE
rs11979905	7	37437877	Coeliac disease	Preterm birth	G	A	0.162969	0.0292373	2.48599e-08	0.1076	log odds	G	A	0.0116	0.0138	0.3997	0.1186	FALSE	FALSE	FALSE	TRUE
rs12527282	6	137967252	Coeliac disease	Preterm birth	T	C	-0.154551	0.0209646	1.685e-13	0.2799	log odds	T	C	-0.0225	0.0105	0.03243	0.2326	FALSE	FALSE	FALSE	TRUE
rs12663317	6	32742827	Coeliac disease	Preterm birth	C	A	-0.615816	0.0426761	3.52533e-47	0.08466	log odds	C	A	-0.0142	0.0162	0.3788	0.0891	FALSE	FALSE	FALSE	TRUE
rs130078	6	31118565	Coeliac disease	Preterm birth	G	C	-0.577322	0.0242572	3.34965e-125	0.7809	log odds	G	C	0.0318	0.0102	0.001839	0.7348	FALSE	TRUE	FALSE	TRUE
rs13030124	2	204694263	Coeliac disease	Preterm birth	A	G	-0.105138	0.018842	2.398e-08	0.4502	log odds	A	G	-0.0106	0.0093	0.2556	0.3528	FALSE	FALSE	FALSE	TRUE
rs13119723	4	123218313	Coeliac disease	Preterm birth	G	A	-0.308838	0.0277233	7.59626e-29	0.1534	log odds	G	A	-0.0161	0.0128	0.2077	0.1499	FALSE	FALSE	FALSE	TRUE
rs13198474	6	25874423	Coeliac disease	Preterm birth	A	G	0.946238	0.0311878	1e-200	0.05478	log odds	A	G	0.065	0.0209	0.001897	0.0565	FALSE	FALSE	FALSE	TRUE
rs2441467	2	61374149	Coeliac disease	Preterm birth	C	T	0.105261	0.0186632	1.69899e-08	0.4183	log odds	C	T	-0.0026	0.0092	0.779	0.4774	FALSE	FALSE	FALSE	TRUE
rs6498114	16	10964118	Coeliac disease	Preterm birth	T	G	-0.131028	0.0211506	5.83405e-10	0.756	log odds	T	G	0.0157	0.0101	0.1198	0.7276	FALSE	FALSE	FALSE	TRUE
rs6926336	6	32407322	Coeliac disease	Preterm birth	C	T	-0.812156	0.0804912	6.1235e-24	0.02191	log odds	C	T	-0.0505	0.0283	0.07434	0.0278	FALSE	FALSE	FALSE	TRUE
rs7162232	15	75115895	Coeliac disease	Preterm birth	A	G	-0.116894	0.0202624	7.97205e-09	0.6813	log odds	A	G	-0.0015	0.0096	0.873	0.6872	FALSE	FALSE	FALSE	TRUE
rs9296009	6	32114515	Coeliac disease	Preterm birth	T	A	-0.953993	0.0289352	1e-200	0.2341	log odds	T	A	0.0334	0.011	0.002418	0.2458	FALSE	TRUE	FALSE	TRUE
rs931	6	33054550	Coeliac disease	Preterm birth	A	G	0.618424	0.0197579	1e-200	0.3068	log odds	A	G	0.0181	0.0106	0.08683	0.2706	FALSE	FALSE	FALSE	TRUE
rs10752747	1	2524915	Coeliac disease	Small for gestational age	T	G	-0.116197	0.0198763	5.04801e-09	0.3088	log odds	T	G	-0.0235	0.0185	0.2047	0.3387	FALSE	FALSE	FALSE	TRUE
rs10892258	11	118579865	Coeliac disease	Small for gestational age	A	G	-0.149545	0.0222305	1.7338e-11	0.2331	log odds	A	G	-0.0017	0.0203	0.9351	0.2438	FALSE	FALSE	FALSE	TRUE
rs11979905	7	37437877	Coeliac disease	Small for gestational age	G	A	0.162969	0.0292373	2.48599e-08	0.1076	log odds	G	A	-0.0172	0.0284	0.5443	0.1077	FALSE	FALSE	FALSE	TRUE
rs12527282	6	137967252	Coeliac disease	Small for gestational age	T	C	-0.154551	0.0209646	1.685e-13	0.2799	log odds	T	C	0.0109	0.0203	0.5906	0.2434	FALSE	FALSE	FALSE	TRUE
rs12663317	6	32742827	Coeliac disease	Small for gestational age	C	A	-0.615816	0.0426761	3.52533e-47	0.08466	log odds	C	A	-0.0321	0.0343	0.3501	0.0824	FALSE	FALSE	FALSE	TRUE
rs130078	6	31118565	Coeliac disease	Small for gestational age	G	C	-0.577322	0.0242572	3.34965e-125	0.7809	log odds	G	C	0.0038	0.0211	0.8572	0.733	FALSE	TRUE	FALSE	TRUE
rs13030124	2	204694263	Coeliac disease	Small for gestational age	A	G	-0.105138	0.018842	2.398e-08	0.4502	log odds	A	G	0.0063	0.0178	0.7246	0.4069	FALSE	FALSE	FALSE	TRUE
rs13119723	4	123218313	Coeliac disease	Small for gestational age	G	A	-0.308838	0.0277233	7.59626e-29	0.1534	log odds	G	A	-0.0025	0.0231	0.9135	0.1793	FALSE	FALSE	FALSE	TRUE
rs2441467	2	61374149	Coeliac disease	Small for gestational age	C	T	0.105261	0.0186632	1.69899e-08	0.4183	log odds	C	T	0.0175	0.0179	0.3289	0.4154	FALSE	FALSE	FALSE	TRUE
rs6498114	16	10964118	Coeliac disease	Small for gestational age	T	G	-0.131028	0.0211506	5.83405e-10	0.756	log odds	T	G	-0.0365	0.0217	0.09351	0.7705	FALSE	FALSE	FALSE	TRUE
rs6926336	6	32407322	Coeliac disease	Small for gestational age	C	T	-0.812156	0.0804912	6.1235e-24	0.02191	log odds	C	T	-0.034	0.0612	0.5791	0.0224	FALSE	FALSE	FALSE	TRUE
rs7162232	15	75115895	Coeliac disease	Small for gestational age	A	G	-0.116894	0.0202624	7.97205e-09	0.6813	log odds	A	G	-0.0428	0.0193	0.02648	0.7123	FALSE	FALSE	FALSE	TRUE
rs9296009	6	32114515	Coeliac disease	Small for gestational age	T	A	-0.953993	0.0289352	1e-200	0.2341	log odds	T	A	-0.0327	0.0224	0.1447	0.2266	FALSE	TRUE	FALSE	TRUE
rs931	6	33054550	Coeliac disease	Small for gestational age	A	G	0.618424	0.0197579	1e-200	0.3068	log odds	A	G	-0.0411	0.0204	0.04455	0.3008	FALSE	FALSE	FALSE	TRUE
rs10752747	1	2524915	Coeliac disease	Large for gestational age	T	G	-0.116197	0.0198763	5.04801e-09	0.3088	log odds	T	G	0.0147	0.0163	0.3665	0.3324	FALSE	FALSE	FALSE	TRUE
rs10892258	11	118579865	Coeliac disease	Large for gestational age	A	G	-0.149545	0.0222305	1.7338e-11	0.2331	log odds	A	G	0.0325	0.0178	0.06744	0.2409	FALSE	FALSE	FALSE	TRUE
rs11979905	7	37437877	Coeliac disease	Large for gestational age	G	A	0.162969	0.0292373	2.48599e-08	0.1076	log odds	G	A	0.0088	0.0248	0.7233	0.1084	FALSE	FALSE	FALSE	TRUE
rs12527282	6	137967252	Coeliac disease	Large for gestational age	T	C	-0.154551	0.0209646	1.685e-13	0.2799	log odds	T	C	0.0426	0.0178	0.01681	0.2422	FALSE	FALSE	FALSE	TRUE
rs12663317	6	32742827	Coeliac disease	Large for gestational age	C	A	-0.615816	0.0426761	3.52533e-47	0.08466	log odds	C	A	0.0368	0.0285	0.1961	0.0819	FALSE	FALSE	FALSE	TRUE
rs130078	6	31118565	Coeliac disease	Large for gestational age	G	C	-0.577322	0.0242572	3.34965e-125	0.7809	log odds	G	C	0.029	0.0179	0.1057	0.7338	FALSE	TRUE	FALSE	TRUE
rs13030124	2	204694263	Coeliac disease	Large for gestational age	A	G	-0.105138	0.018842	2.398e-08	0.4502	log odds	A	G	0.0122	0.0156	0.435	0.3991	FALSE	FALSE	FALSE	TRUE
rs13119723	4	123218313	Coeliac disease	Large for gestational age	G	A	-0.308838	0.0277233	7.59626e-29	0.1534	log odds	G	A	0.0053	0.0199	0.7887	0.1814	FALSE	FALSE	FALSE	TRUE
rs2441467	2	61374149	Coeliac disease	Large for gestational age	C	T	0.105261	0.0186632	1.69899e-08	0.4183	log odds	C	T	-0.0086	0.0156	0.5805	0.4236	FALSE	FALSE	FALSE	TRUE
rs6498114	16	10964118	Coeliac disease	Large for gestational age	T	G	-0.131028	0.0211506	5.83405e-10	0.756	log odds	T	G	-0.0219	0.0185	0.237	0.7704	FALSE	FALSE	FALSE	TRUE
rs6926336	6	32407322	Coeliac disease	Large for gestational age	C	T	-0.812156	0.0804912	6.1235e-24	0.02191	log odds	C	T	-0.0114	0.0526	0.828	0.0224	FALSE	FALSE	FALSE	TRUE
rs7162232	15	75115895	Coeliac disease	Large for gestational age	A	G	-0.116894	0.0202624	7.97205e-09	0.6813	log odds	A	G	0.0182	0.0172	0.2915	0.7211	FALSE	FALSE	FALSE	TRUE
rs9296009	6	32114515	Coeliac disease	Large for gestational age	T	A	-0.953993	0.0289352	1e-200	0.2341	log odds	T	A	-0.0109	0.0189	0.565	0.2261	FALSE	TRUE	FALSE	TRUE
rs931	6	33054550	Coeliac disease	Large for gestational age	A	G	0.618424	0.0197579	1e-200	0.3068	log odds	A	G	-0.0102	0.0172	0.5541	0.3008	FALSE	FALSE	FALSE	TRUE
rs10752747	1	2524915	Coeliac disease	Low Apgar score at 5 minutes	T	G	-0.116197	0.0198763	5.04801e-09	0.3088	log odds	T	G	-0.0643	0.0534	0.2283	0.3288	FALSE	FALSE	FALSE	TRUE
rs10892258	11	118579865	Coeliac disease	Low Apgar score at 5 minutes	A	G	-0.149545	0.0222305	1.7338e-11	0.2331	log odds	A	G	-0.0148	0.0579	0.798	0.2433	FALSE	FALSE	FALSE	TRUE
rs11979905	7	37437877	Coeliac disease	Low Apgar score at 5 minutes	G	A	0.162969	0.0292373	2.48599e-08	0.1076	log odds	G	A	0.0445	0.0785	0.5711	0.1103	FALSE	FALSE	FALSE	TRUE
rs12527282	6	137967252	Coeliac disease	Low Apgar score at 5 minutes	T	C	-0.154551	0.0209646	1.685e-13	0.2799	log odds	T	C	-0.0031	0.059	0.9587	0.2339	FALSE	FALSE	FALSE	TRUE
rs12663317	6	32742827	Coeliac disease	Low Apgar score at 5 minutes	C	A	-0.615816	0.0426761	3.52533e-47	0.08466	log odds	C	A	0.0022	0.0882	0.9801	0.0848	FALSE	FALSE	FALSE	TRUE
rs130078	6	31118565	Coeliac disease	Low Apgar score at 5 minutes	G	C	-0.577322	0.0242572	3.34965e-125	0.7809	log odds	G	C	0.0355	0.0561	0.5267	0.73	FALSE	TRUE	FALSE	TRUE
rs13030124	2	204694263	Coeliac disease	Low Apgar score at 5 minutes	A	G	-0.105138	0.018842	2.398e-08	0.4502	log odds	A	G	-0.0675	0.0511	0.1866	0.3849	FALSE	FALSE	FALSE	TRUE
rs13119723	4	123218313	Coeliac disease	Low Apgar score at 5 minutes	G	A	-0.308838	0.0277233	7.59626e-29	0.1534	log odds	G	A	-0.0993	0.0658	0.1314	0.1845	FALSE	FALSE	FALSE	TRUE
rs2441467	2	61374149	Coeliac disease	Low Apgar score at 5 minutes	C	T	0.105261	0.0186632	1.69899e-08	0.4183	log odds	C	T	0.0638	0.0504	0.2063	0.4301	FALSE	FALSE	FALSE	TRUE
rs6498114	16	10964118	Coeliac disease	Low Apgar score at 5 minutes	T	G	-0.131028	0.0211506	5.83405e-10	0.756	log odds	T	G	0.0253	0.0605	0.6752	0.7753	FALSE	FALSE	FALSE	TRUE
rs6926336	6	32407322	Coeliac disease	Low Apgar score at 5 minutes	C	T	-0.812156	0.0804912	6.1235e-24	0.02191	log odds	C	T	-0.0709	0.1672	0.6714	0.0231	FALSE	FALSE	FALSE	TRUE
rs7162232	15	75115895	Coeliac disease	Low Apgar score at 5 minutes	A	G	-0.116894	0.0202624	7.97205e-09	0.6813	log odds	A	G	-0.0278	0.0558	0.6187	0.7237	FALSE	FALSE	FALSE	TRUE
rs9296009	6	32114515	Coeliac disease	Low Apgar score at 5 minutes	T	A	-0.953993	0.0289352	1e-200	0.2341	log odds	T	A	-0.0181	0.0592	0.7597	0.2271	FALSE	TRUE	FALSE	TRUE
rs931	6	33054550	Coeliac disease	Low Apgar score at 5 minutes	A	G	0.618424	0.0197579	1e-200	0.3068	log odds	A	G	0.0166	0.0542	0.7594	0.3002	FALSE	FALSE	FALSE	TRUE
rs10752747	1	2524915	Coeliac disease	NICU admission	T	G	-0.116197	0.0198763	5.04801e-09	0.3088	log odds	T	G	0.0218	0.0196	0.2677	0.3288	FALSE	FALSE	FALSE	TRUE
rs10892258	11	118579865	Coeliac disease	NICU admission	A	G	-0.149545	0.0222305	1.7338e-11	0.2331	log odds	A	G	-0.0263	0.0215	0.2201	0.2417	FALSE	FALSE	FALSE	TRUE
rs11979905	7	37437877	Coeliac disease	NICU admission	G	A	0.162969	0.0292373	2.48599e-08	0.1076	log odds	G	A	-0.019	0.0297	0.5209	0.11	FALSE	FALSE	FALSE	TRUE
rs12527282	6	137967252	Coeliac disease	NICU admission	T	C	-0.154551	0.0209646	1.685e-13	0.2799	log odds	T	C	-0.0152	0.0219	0.4892	0.2352	FALSE	FALSE	FALSE	TRUE
rs12663317	6	32742827	Coeliac disease	NICU admission	C	A	-0.615816	0.0426761	3.52533e-47	0.08466	log odds	C	A	-0.0704	0.0338	0.03736	0.0837	FALSE	FALSE	FALSE	TRUE
rs130078	6	31118565	Coeliac disease	NICU admission	G	C	-0.577322	0.0242572	3.34965e-125	0.7809	log odds	G	C	0.0489	0.0209	0.01899	0.7309	FALSE	TRUE	FALSE	TRUE
rs13030124	2	204694263	Coeliac disease	NICU admission	A	G	-0.105138	0.018842	2.398e-08	0.4502	log odds	A	G	-0.0165	0.0189	0.3833	0.3877	FALSE	FALSE	FALSE	TRUE
rs2441467	2	61374149	Coeliac disease	NICU admission	C	T	0.105261	0.0186632	1.69899e-08	0.4183	log odds	C	T	-0.0178	0.0188	0.344	0.4293	FALSE	FALSE	FALSE	TRUE
rs6498114	16	10964118	Coeliac disease	NICU admission	T	G	-0.131028	0.0211506	5.83405e-10	0.756	log odds	T	G	0.0081	0.0222	0.7146	0.7736	FALSE	FALSE	FALSE	TRUE
rs6926336	6	32407322	Coeliac disease	NICU admission	C	T	-0.812156	0.0804912	6.1235e-24	0.02191	log odds	C	T	-0.0685	0.062	0.2688	0.0229	FALSE	FALSE	FALSE	TRUE
rs7162232	15	75115895	Coeliac disease	NICU admission	A	G	-0.116894	0.0202624	7.97205e-09	0.6813	log odds	A	G	0.0247	0.0208	0.2356	0.7242	FALSE	FALSE	FALSE	TRUE
rs931	6	33054550	Coeliac disease	NICU admission	A	G	0.618424	0.0197579	1e-200	0.3068	log odds	A	G	0.0324	0.02	0.1051	0.3009	FALSE	FALSE	FALSE	TRUE
rs10752747	1	2524915	Coeliac disease	Preterm birth (spontaneous)	T	G	-0.116197	0.0198763	5.04801e-09	0.3088	log odds	T	G	0.0022	0.0124	0.8612	0.3305	FALSE	FALSE	FALSE	TRUE
rs10892258	11	118579865	Coeliac disease	Preterm birth (spontaneous)	A	G	-0.149545	0.0222305	1.7338e-11	0.2331	log odds	A	G	0.0013	0.0145	0.9307	0.245	FALSE	FALSE	FALSE	TRUE
rs11979905	7	37437877	Coeliac disease	Preterm birth (spontaneous)	G	A	0.162969	0.0292373	2.48599e-08	0.1076	log odds	G	A	0.0036	0.0183	0.8436	0.1152	FALSE	FALSE	FALSE	TRUE
rs12527282	6	137967252	Coeliac disease	Preterm birth (spontaneous)	T	C	-0.154551	0.0209646	1.685e-13	0.2799	log odds	T	C	-0.026	0.0137	0.05813	0.2405	FALSE	FALSE	FALSE	TRUE
rs12663317	6	32742827	Coeliac disease	Preterm birth (spontaneous)	C	A	-0.615816	0.0426761	3.52533e-47	0.08466	log odds	C	A	-0.0327	0.0218	0.1324	0.0894	FALSE	FALSE	FALSE	TRUE
rs130078	6	31118565	Coeliac disease	Preterm birth (spontaneous)	G	C	-0.577322	0.0242572	3.34965e-125	0.7809	log odds	G	C	0.0424	0.0134	0.001511	0.727	FALSE	TRUE	FALSE	TRUE
rs13030124	2	204694263	Coeliac disease	Preterm birth (spontaneous)	A	G	-0.105138	0.018842	2.398e-08	0.4502	log odds	A	G	-0.0042	0.0121	0.7269	0.3708	FALSE	FALSE	FALSE	TRUE
rs13119723	4	123218313	Coeliac disease	Preterm birth (spontaneous)	G	A	-0.308838	0.0277233	7.59626e-29	0.1534	log odds	G	A	-0.0142	0.0174	0.4134	0.1631	FALSE	FALSE	FALSE	TRUE
rs13198474	6	25874423	Coeliac disease	Preterm birth (spontaneous)	A	G	0.946238	0.0311878	1e-200	0.05478	log odds	A	G	0.0518	0.0269	0.05437	0.0627	FALSE	FALSE	FALSE	TRUE
rs2441467	2	61374149	Coeliac disease	Preterm birth (spontaneous)	C	T	0.105261	0.0186632	1.69899e-08	0.4183	log odds	C	T	-0.0004	0.0123	0.9729	0.4584	FALSE	FALSE	FALSE	TRUE
rs6498114	16	10964118	Coeliac disease	Preterm birth (spontaneous)	T	G	-0.131028	0.0211506	5.83405e-10	0.756	log odds	T	G	0.0106	0.0134	0.4301	0.7381	FALSE	FALSE	FALSE	TRUE
rs6926336	6	32407322	Coeliac disease	Preterm birth (spontaneous)	C	T	-0.812156	0.0804912	6.1235e-24	0.02191	log odds	C	T	-0.0375	0.0383	0.3273	0.0282	FALSE	FALSE	FALSE	TRUE
rs7162232	15	75115895	Coeliac disease	Preterm birth (spontaneous)	A	G	-0.116894	0.0202624	7.97205e-09	0.6813	log odds	A	G	-0.0037	0.0127	0.7702	0.6987	FALSE	FALSE	FALSE	TRUE
rs9296009	6	32114515	Coeliac disease	Preterm birth (spontaneous)	T	A	-0.953993	0.0289352	1e-200	0.2341	log odds	T	A	0.0283	0.0156	0.06924	0.2261	FALSE	TRUE	FALSE	TRUE
rs931	6	33054550	Coeliac disease	Preterm birth (spontaneous)	A	G	0.618424	0.0197579	1e-200	0.3068	log odds	A	G	0.0196	0.0143	0.1714	0.2817	FALSE	FALSE	FALSE	TRUE
rs10752747	1	2524915	Coeliac disease	Gestational hypertension	T	G	-0.116197	0.0198763	5.04801e-09	0.3088	log odds	T	G	-0.0036	0.0115	0.7509	0.3412	FALSE	FALSE	FALSE	TRUE
rs10892258	11	118579865	Coeliac disease	Gestational hypertension	A	G	-0.149545	0.0222305	1.7338e-11	0.2331	log odds	A	G	0.0147	0.0127	0.2464	0.241	FALSE	FALSE	FALSE	TRUE
rs11979905	7	37437877	Coeliac disease	Gestational hypertension	G	A	0.162969	0.0292373	2.48599e-08	0.1076	log odds	G	A	0.0126	0.017	0.459	0.1175	FALSE	FALSE	FALSE	TRUE
rs12527282	6	137967252	Coeliac disease	Gestational hypertension	T	C	-0.154551	0.0209646	1.685e-13	0.2799	log odds	T	C	0.0025	0.013	0.8467	0.2289	FALSE	FALSE	FALSE	TRUE
rs12663317	6	32742827	Coeliac disease	Gestational hypertension	C	A	-0.615816	0.0426761	3.52533e-47	0.08466	log odds	C	A	-0.0313	0.0239	0.1913	0.087	FALSE	FALSE	FALSE	TRUE
rs130078	6	31118565	Coeliac disease	Gestational hypertension	G	C	-0.577322	0.0242572	3.34965e-125	0.7809	log odds	G	C	0.0506	0.0126	6.351e-05	0.7405	FALSE	TRUE	FALSE	TRUE
rs13030124	2	204694263	Coeliac disease	Gestational hypertension	A	G	-0.105138	0.018842	2.398e-08	0.4502	log odds	A	G	-0.0128	0.0114	0.2644	0.3553	FALSE	FALSE	FALSE	TRUE
rs13119723	4	123218313	Coeliac disease	Gestational hypertension	G	A	-0.308838	0.0277233	7.59626e-29	0.1534	log odds	G	A	-0.0179	0.0157	0.2528	0.1501	FALSE	FALSE	FALSE	TRUE
rs13198474	6	25874423	Coeliac disease	Gestational hypertension	A	G	0.946238	0.0311878	1e-200	0.05478	log odds	A	G	0.0551	0.031	0.07551	0.0575	FALSE	FALSE	FALSE	TRUE
rs2441467	2	61374149	Coeliac disease	Gestational hypertension	C	T	0.105261	0.0186632	1.69899e-08	0.4183	log odds	C	T	-0.0138	0.011	0.211	0.4722	FALSE	FALSE	FALSE	TRUE
rs6498114	16	10964118	Coeliac disease	Gestational hypertension	T	G	-0.131028	0.0211506	5.83405e-10	0.756	log odds	T	G	0.0279	0.0125	0.02551	0.7338	FALSE	FALSE	FALSE	TRUE
rs6926336	6	32407322	Coeliac disease	Gestational hypertension	C	T	-0.812156	0.0804912	6.1235e-24	0.02191	log odds	C	T	-0.0036	0.0345	0.9163	0.0258	FALSE	FALSE	FALSE	TRUE
rs7162232	15	75115895	Coeliac disease	Gestational hypertension	A	G	-0.116894	0.0202624	7.97205e-09	0.6813	log odds	A	G	-0.0681	0.0118	6.958e-09	0.6915	FALSE	FALSE	FALSE	TRUE
rs9296009	6	32114515	Coeliac disease	Gestational hypertension	T	A	-0.953993	0.0289352	1e-200	0.2341	log odds	T	A	0.0006	0.0127	0.9622	0.2512	FALSE	TRUE	FALSE	TRUE
rs931	6	33054550	Coeliac disease	Gestational hypertension	A	G	0.618424	0.0197579	1e-200	0.3068	log odds	A	G	0.0077	0.0123	0.5326	0.2758	FALSE	FALSE	FALSE	TRUE
rs10752747	1	2524915	Coeliac disease	Preeclampsia	T	G	-0.116197	0.0198763	5.04801e-09	0.3088	log odds	T	G	-0.0015	0.0122	0.8995	0.3379	FALSE	FALSE	FALSE	TRUE
rs10892258	11	118579865	Coeliac disease	Preeclampsia	A	G	-0.149545	0.0222305	1.7338e-11	0.2331	log odds	A	G	0.0101	0.0136	0.4566	0.2416	FALSE	FALSE	FALSE	TRUE
rs11979905	7	37437877	Coeliac disease	Preeclampsia	G	A	0.162969	0.0292373	2.48599e-08	0.1076	log odds	G	A	0.038	0.018	0.03489	0.1173	FALSE	FALSE	FALSE	TRUE
rs12527282	6	137967252	Coeliac disease	Preeclampsia	T	C	-0.154551	0.0209646	1.685e-13	0.2799	log odds	T	C	0.0096	0.0136	0.4817	0.2348	FALSE	FALSE	FALSE	TRUE
rs12663317	6	32742827	Coeliac disease	Preeclampsia	C	A	-0.615816	0.0426761	3.52533e-47	0.08466	log odds	C	A	-0.0046	0.0224	0.8386	0.09	FALSE	FALSE	FALSE	TRUE
rs130078	6	31118565	Coeliac disease	Preeclampsia	G	C	-0.577322	0.0242572	3.34965e-125	0.7809	log odds	G	C	0.0508	0.0145	0.0004465	0.7295	FALSE	TRUE	FALSE	TRUE
rs13030124	2	204694263	Coeliac disease	Preeclampsia	A	G	-0.105138	0.018842	2.398e-08	0.4502	log odds	A	G	-0.0034	0.0121	0.7789	0.359	FALSE	FALSE	FALSE	TRUE
rs13119723	4	123218313	Coeliac disease	Preeclampsia	G	A	-0.308838	0.0277233	7.59626e-29	0.1534	log odds	G	A	-0.0486	0.0164	0.003064	0.157	FALSE	FALSE	FALSE	TRUE
rs13198474	6	25874423	Coeliac disease	Preeclampsia	A	G	0.946238	0.0311878	1e-200	0.05478	log odds	A	G	0.0443	0.0281	0.1146	0.0624	FALSE	FALSE	FALSE	TRUE
rs2441467	2	61374149	Coeliac disease	Preeclampsia	C	T	0.105261	0.0186632	1.69899e-08	0.4183	log odds	C	T	-0.0193	0.0117	0.09796	0.472	FALSE	FALSE	FALSE	TRUE
rs6498114	16	10964118	Coeliac disease	Preeclampsia	T	G	-0.131028	0.0211506	5.83405e-10	0.756	log odds	T	G	0.0258	0.0132	0.05133	0.7283	FALSE	FALSE	FALSE	TRUE
rs6926336	6	32407322	Coeliac disease	Preeclampsia	C	T	-0.812156	0.0804912	6.1235e-24	0.02191	log odds	C	T	0.0034	0.0366	0.927	0.0257	FALSE	FALSE	FALSE	TRUE
rs7162232	15	75115895	Coeliac disease	Preeclampsia	A	G	-0.116894	0.0202624	7.97205e-09	0.6813	log odds	A	G	-0.0478	0.0125	0.0001353	0.6909	FALSE	FALSE	FALSE	TRUE
rs9296009	6	32114515	Coeliac disease	Preeclampsia	T	A	-0.953993	0.0289352	1e-200	0.2341	log odds	T	A	0.0511	0.0134	0.000138	0.2487	FALSE	TRUE	FALSE	TRUE
rs931	6	33054550	Coeliac disease	Preeclampsia	A	G	0.618424	0.0197579	1e-200	0.3068	log odds	A	G	0.016	0.013	0.2188	0.2774	FALSE	FALSE	FALSE	TRUE
rs10752747	1	2524915	Coeliac disease	Birthweight	T	G	-0.116197	0.0198763	5.04801e-09	0.3088	log odds	T	G	0.0029	0.003	0.3217	0.3348	FALSE	FALSE	FALSE	TRUE
rs10892258	11	118579865	Coeliac disease	Birthweight	A	G	-0.149545	0.0222305	1.7338e-11	0.2331	log odds	A	G	0.0041	0.0033	0.209	0.2355	FALSE	FALSE	FALSE	TRUE
rs11979905	7	37437877	Coeliac disease	Birthweight	G	A	0.162969	0.0292373	2.48599e-08	0.1076	log odds	G	A	-0.0048	0.0046	0.2928	0.1062	FALSE	FALSE	FALSE	TRUE
rs12527282	6	137967252	Coeliac disease	Birthweight	T	C	-0.154551	0.0209646	1.685e-13	0.2799	log odds	T	C	0.0045	0.0032	0.1585	0.2597	FALSE	FALSE	FALSE	TRUE
rs12663317	6	32742827	Coeliac disease	Birthweight	C	A	-0.615816	0.0426761	3.52533e-47	0.08466	log odds	C	A	-0.0024	0.0055	0.6588	0.072	FALSE	FALSE	FALSE	TRUE
rs130078	6	31118565	Coeliac disease	Birthweight	G	C	-0.577322	0.0242572	3.34965e-125	0.7809	log odds	G	C	-0.0049	0.0032	0.1344	0.7415	FALSE	TRUE	FALSE	TRUE
rs13030124	2	204694263	Coeliac disease	Birthweight	A	G	-0.105138	0.018842	2.398e-08	0.4502	log odds	A	G	0.003	0.0028	0.2967	0.4187	FALSE	FALSE	FALSE	TRUE
rs13119723	4	123218313	Coeliac disease	Birthweight	G	A	-0.308838	0.0277233	7.59626e-29	0.1534	log odds	G	A	-0.0013	0.0037	0.7183	0.1767	FALSE	FALSE	FALSE	TRUE
rs13198474	6	25874423	Coeliac disease	Birthweight	A	G	0.946238	0.0311878	1e-200	0.05478	log odds	A	G	-0.0095	0.0058	0.1008	0.0945	FALSE	FALSE	FALSE	TRUE
rs2441467	2	61374149	Coeliac disease	Birthweight	C	T	0.105261	0.0186632	1.69899e-08	0.4183	log odds	C	T	-0.0004	0.0028	0.8765	0.4181	FALSE	FALSE	FALSE	TRUE
rs6498114	16	10964118	Coeliac disease	Birthweight	T	G	-0.131028	0.0211506	5.83405e-10	0.756	log odds	T	G	0.0006	0.0033	0.8588	0.763	FALSE	FALSE	FALSE	TRUE
rs6926336	6	32407322	Coeliac disease	Birthweight	C	T	-0.812156	0.0804912	6.1235e-24	0.02191	log odds	C	T	0.0086	0.01	0.3915	0.0203	FALSE	FALSE	FALSE	TRUE
rs7162232	15	75115895	Coeliac disease	Birthweight	A	G	-0.116894	0.0202624	7.97205e-09	0.6813	log odds	A	G	0.0169	0.0031	7.403e-08	0.724	FALSE	FALSE	FALSE	TRUE
rs9296009	6	32114515	Coeliac disease	Birthweight	T	A	-0.953993	0.0289352	1e-200	0.2341	log odds	T	A	0.0031	0.0034	0.3606	0.2206	FALSE	TRUE	FALSE	TRUE
rs931	6	33054550	Coeliac disease	Birthweight	A	G	0.618424	0.0197579	1e-200	0.3068	log odds	A	G	-0.0088	0.0031	0.004585	0.3037	FALSE	FALSE	FALSE	TRUE
rs10752747	1	2524915	Coeliac disease	Low birthweight	T	G	-0.116197	0.0198763	5.04801e-09	0.3088	log odds	T	G	0.0107	0.0118	0.3621	0.3354	FALSE	FALSE	FALSE	TRUE
rs10892258	11	118579865	Coeliac disease	Low birthweight	A	G	-0.149545	0.0222305	1.7338e-11	0.2331	log odds	A	G	0.0013	0.0132	0.9225	0.2336	FALSE	FALSE	FALSE	TRUE
rs11979905	7	37437877	Coeliac disease	Low birthweight	G	A	0.162969	0.0292373	2.48599e-08	0.1076	log odds	G	A	0.0132	0.0184	0.4714	0.1053	FALSE	FALSE	FALSE	TRUE
rs12527282	6	137967252	Coeliac disease	Low birthweight	T	C	-0.154551	0.0209646	1.685e-13	0.2799	log odds	T	C	0.0069	0.0126	0.5834	0.265	FALSE	FALSE	FALSE	TRUE
rs12663317	6	32742827	Coeliac disease	Low birthweight	C	A	-0.615816	0.0426761	3.52533e-47	0.08466	log odds	C	A	-0.0119	0.0225	0.5952	0.0682	FALSE	FALSE	FALSE	TRUE
rs130078	6	31118565	Coeliac disease	Low birthweight	G	C	-0.577322	0.0242572	3.34965e-125	0.7809	log odds	G	C	0.0246	0.013	0.05786	0.7443	FALSE	TRUE	FALSE	TRUE
rs13030124	2	204694263	Coeliac disease	Low birthweight	A	G	-0.105138	0.018842	2.398e-08	0.4502	log odds	A	G	0.0076	0.0113	0.5007	0.4256	FALSE	FALSE	FALSE	TRUE
rs13119723	4	123218313	Coeliac disease	Low birthweight	G	A	-0.308838	0.0277233	7.59626e-29	0.1534	log odds	G	A	0.0257	0.0146	0.07874	0.175	FALSE	FALSE	FALSE	TRUE
rs13198474	6	25874423	Coeliac disease	Low birthweight	A	G	0.946238	0.0311878	1e-200	0.05478	log odds	A	G	0.0328	0.0205	0.1095	0.0945	FALSE	FALSE	FALSE	TRUE
rs2441467	2	61374149	Coeliac disease	Low birthweight	C	T	0.105261	0.0186632	1.69899e-08	0.4183	log odds	C	T	0.0029	0.0113	0.7969	0.416	FALSE	FALSE	FALSE	TRUE
rs6498114	16	10964118	Coeliac disease	Low birthweight	T	G	-0.131028	0.0211506	5.83405e-10	0.756	log odds	T	G	-0.002	0.0133	0.88	0.7607	FALSE	FALSE	FALSE	TRUE
rs6926336	6	32407322	Coeliac disease	Low birthweight	C	T	-0.812156	0.0804912	6.1235e-24	0.02191	log odds	C	T	0.0199	0.0404	0.6213	0.0194	FALSE	FALSE	FALSE	TRUE
rs7162232	15	75115895	Coeliac disease	Low birthweight	A	G	-0.116894	0.0202624	7.97205e-09	0.6813	log odds	A	G	-0.04	0.0125	0.001325	0.7247	FALSE	FALSE	FALSE	TRUE
rs9296009	6	32114515	Coeliac disease	Low birthweight	T	A	-0.953993	0.0289352	1e-200	0.2341	log odds	T	A	0.0029	0.0136	0.8308	0.2188	FALSE	TRUE	FALSE	TRUE
rs931	6	33054550	Coeliac disease	Low birthweight	A	G	0.618424	0.0197579	1e-200	0.3068	log odds	A	G	0.0211	0.0122	0.08436	0.3046	FALSE	FALSE	FALSE	TRUE
rs10752747	1	2524915	Coeliac disease	High birthweight	T	G	-0.116197	0.0198763	5.04801e-09	0.3088	log odds	T	G	0.0319	0.019	0.09372	0.3317	FALSE	FALSE	FALSE	TRUE
rs10892258	11	118579865	Coeliac disease	High birthweight	A	G	-0.149545	0.0222305	1.7338e-11	0.2331	log odds	A	G	-0.0173	0.0212	0.4134	0.2371	FALSE	FALSE	FALSE	TRUE
rs11979905	7	37437877	Coeliac disease	High birthweight	G	A	0.162969	0.0292373	2.48599e-08	0.1076	log odds	G	A	-0.0197	0.0295	0.5044	0.1075	FALSE	FALSE	FALSE	TRUE
rs12527282	6	137967252	Coeliac disease	High birthweight	T	C	-0.154551	0.0209646	1.685e-13	0.2799	log odds	T	C	0.0542	0.0206	0.008483	0.2529	FALSE	FALSE	FALSE	TRUE
rs12663317	6	32742827	Coeliac disease	High birthweight	C	A	-0.615816	0.0426761	3.52533e-47	0.08466	log odds	C	A	-0.0194	0.0347	0.5756	0.0763	FALSE	FALSE	FALSE	TRUE
rs130078	6	31118565	Coeliac disease	High birthweight	G	C	-0.577322	0.0242572	3.34965e-125	0.7809	log odds	G	C	-0.0193	0.0205	0.3467	0.7381	FALSE	TRUE	FALSE	TRUE
rs13030124	2	204694263	Coeliac disease	High birthweight	A	G	-0.105138	0.018842	2.398e-08	0.4502	log odds	A	G	-0.0042	0.0183	0.818	0.4077	FALSE	FALSE	FALSE	TRUE
rs13119723	4	123218313	Coeliac disease	High birthweight	G	A	-0.308838	0.0277233	7.59626e-29	0.1534	log odds	G	A	0.005	0.0234	0.8318	0.1792	FALSE	FALSE	FALSE	TRUE
rs13198474	6	25874423	Coeliac disease	High birthweight	A	G	0.946238	0.0311878	1e-200	0.05478	log odds	A	G	0.0214	0.0429	0.6182	0.0943	FALSE	FALSE	FALSE	TRUE
rs2441467	2	61374149	Coeliac disease	High birthweight	C	T	0.105261	0.0186632	1.69899e-08	0.4183	log odds	C	T	0.0091	0.0182	0.6162	0.4231	FALSE	FALSE	FALSE	TRUE
rs6498114	16	10964118	Coeliac disease	High birthweight	T	G	-0.131028	0.0211506	5.83405e-10	0.756	log odds	T	G	-0.012	0.0214	0.5744	0.7663	FALSE	FALSE	FALSE	TRUE
rs6926336	6	32407322	Coeliac disease	High birthweight	C	T	-0.812156	0.0804912	6.1235e-24	0.02191	log odds	C	T	0.0636	0.0622	0.3068	0.0211	FALSE	FALSE	FALSE	TRUE
rs7162232	15	75115895	Coeliac disease	High birthweight	A	G	-0.116894	0.0202624	7.97205e-09	0.6813	log odds	A	G	0.0524	0.0204	0.01024	0.7264	FALSE	FALSE	FALSE	TRUE
rs9296009	6	32114515	Coeliac disease	High birthweight	T	A	-0.953993	0.0289352	1e-200	0.2341	log odds	T	A	0.0031	0.0217	0.8847	0.2224	FALSE	TRUE	FALSE	TRUE
rs931	6	33054550	Coeliac disease	High birthweight	A	G	0.618424	0.0197579	1e-200	0.3068	log odds	A	G	-0.0395	0.0198	0.04604	0.3025	FALSE	FALSE	FALSE	TRUE
rs10752747	1	2524915	Coeliac disease	Gestational age	T	G	-0.116197	0.0198763	5.04801e-09	0.3088	log odds	T	G	-0.004	0.0064	0.5328	0.3209	FALSE	FALSE	FALSE	TRUE
rs10892258	11	118579865	Coeliac disease	Gestational age	A	G	-0.149545	0.0222305	1.7338e-11	0.2331	log odds	A	G	0.0106	0.0069	0.1258	0.2425	FALSE	FALSE	FALSE	TRUE
rs11979905	7	37437877	Coeliac disease	Gestational age	G	A	0.162969	0.0292373	2.48599e-08	0.1076	log odds	G	A	0.0021	0.0095	0.8258	0.112	FALSE	FALSE	FALSE	TRUE
rs12527282	6	137967252	Coeliac disease	Gestational age	T	C	-0.154551	0.0209646	1.685e-13	0.2799	log odds	T	C	-0.0011	0.0069	0.8684	0.2483	FALSE	FALSE	FALSE	TRUE
rs12663317	6	32742827	Coeliac disease	Gestational age	C	A	-0.615816	0.0426761	3.52533e-47	0.08466	log odds	C	A	0.0062	0.0114	0.5824	0.093	FALSE	FALSE	FALSE	TRUE
rs130078	6	31118565	Coeliac disease	Gestational age	G	C	-0.577322	0.0242572	3.34965e-125	0.7809	log odds	G	C	-0.0274	0.0068	5.722e-05	0.7199	FALSE	TRUE	FALSE	TRUE
rs13030124	2	204694263	Coeliac disease	Gestational age	A	G	-0.105138	0.018842	2.398e-08	0.4502	log odds	A	G	0.0021	0.0061	0.7293	0.3928	FALSE	FALSE	FALSE	TRUE
rs13119723	4	123218313	Coeliac disease	Gestational age	G	A	-0.308838	0.0277233	7.59626e-29	0.1534	log odds	G	A	0.0015	0.0076	0.8473	0.1908	FALSE	FALSE	FALSE	TRUE
rs13198474	6	25874423	Coeliac disease	Gestational age	A	G	0.946238	0.0311878	1e-200	0.05478	log odds	A	G	-0.0256	0.0147	0.08126	0.0726	FALSE	FALSE	FALSE	TRUE
rs2441467	2	61374149	Coeliac disease	Gestational age	C	T	0.105261	0.0186632	1.69899e-08	0.4183	log odds	C	T	0.0081	0.0063	0.1965	0.4339	FALSE	FALSE	FALSE	TRUE
rs6498114	16	10964118	Coeliac disease	Gestational age	T	G	-0.131028	0.0211506	5.83405e-10	0.756	log odds	T	G	0.0081	0.0071	0.2527	0.7657	FALSE	FALSE	FALSE	TRUE
rs6926336	6	32407322	Coeliac disease	Gestational age	C	T	-0.812156	0.0804912	6.1235e-24	0.02191	log odds	C	T	0.0205	0.0216	0.3433	0.0235	FALSE	FALSE	FALSE	TRUE
rs7162232	15	75115895	Coeliac disease	Gestational age	A	G	-0.116894	0.0202624	7.97205e-09	0.6813	log odds	A	G	0.0018	0.0067	0.782	0.7244	FALSE	FALSE	FALSE	TRUE
rs9296009	6	32114515	Coeliac disease	Gestational age	T	A	-0.953993	0.0289352	1e-200	0.2341	log odds	T	A	0.0018	0.0078	0.8121	0.2189	FALSE	TRUE	FALSE	TRUE
rs931	6	33054550	Coeliac disease	Gestational age	A	G	0.618424	0.0197579	1e-200	0.3068	log odds	A	G	-0.023	0.0072	0.001306	0.307	FALSE	FALSE	FALSE	TRUE
rs11611029	12	56385579	Hashimoto's thyroiditis	Miscarriage	T	C	-0.0958	0.0168	1.16099e-08	0.393049	log odds	T	C	-0.0062	0.0056	0.2708	0.4345	FALSE	FALSE	FALSE	TRUE
rs11889341	2	191943742	Hashimoto's thyroiditis	Miscarriage	T	C	0.1245	0.0191	6.64202e-11	0.249062	log odds	T	C	0.0147	0.0066	0.02664	0.2253	FALSE	FALSE	FALSE	TRUE
rs2110451	12	9931347	Hashimoto's thyroiditis	Miscarriage	A	G	0.0998	0.0181	3.32598e-08	0.375548	log odds	A	G	0.0041	0.0061	0.5046	0.2925	FALSE	FALSE	FALSE	TRUE
rs3184504	12	111884608	Hashimoto's thyroiditis	Miscarriage	C	T	-0.179	0.0171	1.40411e-25	0.672884	log odds	C	T	-0.0028	0.0056	0.6188	0.5441	FALSE	FALSE	FALSE	TRUE
rs34636506	2	204692216	Hashimoto's thyroiditis	Miscarriage	G	A	-0.1346	0.0176	1.92309e-14	0.373849	log odds	G	A	0.001	0.0057	0.8568	0.3961	FALSE	FALSE	FALSE	TRUE
rs6679677	1	114303808	Hashimoto's thyroiditis	Miscarriage	A	C	0.3275	0.0235	5.37032e-44	0.10821	log odds	A	C	0.0037	0.0086	0.6691	0.119	FALSE	FALSE	FALSE	TRUE
rs7030280	9	100535267	Hashimoto's thyroiditis	Miscarriage	T	C	0.2051	0.0177	6.43576e-31	0.747314	log odds	T	C	0.0195	0.0064	0.002179	0.6621	FALSE	FALSE	FALSE	TRUE
rs73192661	3	188128794	Hashimoto's thyroiditis	Miscarriage	T	C	-0.1016	0.0168	1.45399e-09	0.428715	log odds	T	C	0.0011	0.0056	0.8425	0.4308	FALSE	FALSE	FALSE	TRUE
rs9271365	6	32586794	Hashimoto's thyroiditis	Miscarriage	G	T	0.2531	0.0192	1.43516e-39	0.442657	log odds	G	T	0.009	0.0062	0.1454	0.4064	FALSE	FALSE	FALSE	TRUE
rs9357119	6	31229747	Hashimoto's thyroiditis	Miscarriage	T	G	-0.1507	0.0199	3.6509e-14	0.3761	log odds	T	G	0.0145	0.0066	0.02677	0.3229	FALSE	FALSE	FALSE	TRUE
rs11611029	12	56385579	Hashimoto's thyroiditis	Stillbirth	T	C	-0.0958	0.0168	1.16099e-08	0.393049	log odds	T	C	0.0213	0.0188	0.2576	0.4375	FALSE	FALSE	FALSE	TRUE
rs11889341	2	191943742	Hashimoto's thyroiditis	Stillbirth	T	C	0.1245	0.0191	6.64202e-11	0.249062	log odds	T	C	0.0129	0.0223	0.5616	0.2237	FALSE	FALSE	FALSE	TRUE
rs2110451	12	9931347	Hashimoto's thyroiditis	Stillbirth	A	G	0.0998	0.0181	3.32598e-08	0.375548	log odds	A	G	0.0279	0.0205	0.1739	0.2962	FALSE	FALSE	FALSE	TRUE
rs3184504	12	111884608	Hashimoto's thyroiditis	Stillbirth	C	T	-0.179	0.0171	1.40411e-25	0.672884	log odds	C	T	-0.0386	0.0187	0.03917	0.5184	FALSE	FALSE	FALSE	TRUE
rs34636506	2	204692216	Hashimoto's thyroiditis	Stillbirth	G	A	-0.1346	0.0176	1.92309e-14	0.373849	log odds	G	A	-0.0185	0.0189	0.3271	0.4338	FALSE	FALSE	FALSE	TRUE
rs6679677	1	114303808	Hashimoto's thyroiditis	Stillbirth	A	C	0.3275	0.0235	5.37032e-44	0.10821	log odds	A	C	-0.0147	0.0313	0.6382	0.1007	FALSE	FALSE	FALSE	TRUE
rs7030280	9	100535267	Hashimoto's thyroiditis	Stillbirth	T	C	0.2051	0.0177	6.43576e-31	0.747314	log odds	T	C	-0.013	0.0198	0.5112	0.6668	FALSE	FALSE	FALSE	TRUE
rs73192661	3	188128794	Hashimoto's thyroiditis	Stillbirth	T	C	-0.1016	0.0168	1.45399e-09	0.428715	log odds	T	C	0.0307	0.0188	0.1023	0.4505	FALSE	FALSE	FALSE	TRUE
rs9271365	6	32586794	Hashimoto's thyroiditis	Stillbirth	G	T	0.2531	0.0192	1.43516e-39	0.442657	log odds	G	T	-0.0042	0.0194	0.8295	0.4274	FALSE	FALSE	FALSE	TRUE
rs9357119	6	31229747	Hashimoto's thyroiditis	Stillbirth	T	G	-0.1507	0.0199	3.6509e-14	0.3761	log odds	T	G	-0.0443	0.0216	0.04024	0.2797	FALSE	FALSE	FALSE	TRUE
rs11611029	12	56385579	Hashimoto's thyroiditis	Hypertensive disorders of pregnancy	T	C	-0.0958	0.0168	1.16099e-08	0.393049	log odds	T	C	0.0254	0.0091	0.005521	0.4296	FALSE	FALSE	FALSE	TRUE
rs11889341	2	191943742	Hashimoto's thyroiditis	Hypertensive disorders of pregnancy	T	C	0.1245	0.0191	6.64202e-11	0.249062	log odds	T	C	0.0053	0.0107	0.6225	0.2274	FALSE	FALSE	FALSE	TRUE
rs2110451	12	9931347	Hashimoto's thyroiditis	Hypertensive disorders of pregnancy	A	G	0.0998	0.0181	3.32598e-08	0.375548	log odds	A	G	0.0131	0.0101	0.1972	0.2886	FALSE	FALSE	FALSE	TRUE
rs3184504	12	111884608	Hashimoto's thyroiditis	Hypertensive disorders of pregnancy	C	T	-0.179	0.0171	1.40411e-25	0.672884	log odds	C	T	-0.069	0.0092	6.333e-14	0.5728	FALSE	FALSE	FALSE	TRUE
rs34636506	2	204692216	Hashimoto's thyroiditis	Hypertensive disorders of pregnancy	G	A	-0.1346	0.0176	1.92309e-14	0.373849	log odds	G	A	-0.0113	0.0095	0.2313	0.356	FALSE	FALSE	FALSE	TRUE
rs6679677	1	114303808	Hashimoto's thyroiditis	Hypertensive disorders of pregnancy	A	C	0.3275	0.0235	5.37032e-44	0.10821	log odds	A	C	0.0262	0.0134	0.05146	0.1348	FALSE	FALSE	FALSE	TRUE
rs7030280	9	100535267	Hashimoto's thyroiditis	Hypertensive disorders of pregnancy	T	C	0.2051	0.0177	6.43576e-31	0.747314	log odds	T	C	0.008	0.0095	0.4027	0.6596	FALSE	FALSE	FALSE	TRUE
rs73192661	3	188128794	Hashimoto's thyroiditis	Hypertensive disorders of pregnancy	T	C	-0.1016	0.0168	1.45399e-09	0.428715	log odds	T	C	-0.0245	0.0111	0.02723	0.3919	FALSE	FALSE	FALSE	TRUE
rs9271365	6	32586794	Hashimoto's thyroiditis	Hypertensive disorders of pregnancy	G	T	0.2531	0.0192	1.43516e-39	0.442657	log odds	G	T	0.0342	0.0115	0.003018	0.3677	FALSE	FALSE	FALSE	TRUE
rs9357119	6	31229747	Hashimoto's thyroiditis	Hypertensive disorders of pregnancy	T	G	-0.1507	0.0199	3.6509e-14	0.3761	log odds	T	G	-0.0151	0.0117	0.1954	0.3822	FALSE	FALSE	FALSE	TRUE
rs11611029	12	56385579	Hashimoto's thyroiditis	Gestational diabetes mellitus	T	C	-0.0958	0.0168	1.16099e-08	0.393049	log odds	T	C	0.0004	0.0105	0.9711	0.4331	FALSE	FALSE	FALSE	TRUE
rs11889341	2	191943742	Hashimoto's thyroiditis	Gestational diabetes mellitus	T	C	0.1245	0.0191	6.64202e-11	0.249062	log odds	T	C	-0.0108	0.0122	0.378	0.2283	FALSE	FALSE	FALSE	TRUE
rs2110451	12	9931347	Hashimoto's thyroiditis	Gestational diabetes mellitus	A	G	0.0998	0.0181	3.32598e-08	0.375548	log odds	A	G	0.0007	0.0113	0.9533	0.2805	FALSE	FALSE	FALSE	TRUE
rs3184504	12	111884608	Hashimoto's thyroiditis	Gestational diabetes mellitus	C	T	-0.179	0.0171	1.40411e-25	0.672884	log odds	C	T	0.0146	0.0107	0.1725	0.5861	FALSE	FALSE	FALSE	TRUE
rs34636506	2	204692216	Hashimoto's thyroiditis	Gestational diabetes mellitus	G	A	-0.1346	0.0176	1.92309e-14	0.373849	log odds	G	A	0.0032	0.011	0.7676	0.345	FALSE	FALSE	FALSE	TRUE
rs6679677	1	114303808	Hashimoto's thyroiditis	Gestational diabetes mellitus	A	C	0.3275	0.0235	5.37032e-44	0.10821	log odds	A	C	0.0259	0.0151	0.08654	0.1403	FALSE	FALSE	FALSE	TRUE
rs7030280	9	100535267	Hashimoto's thyroiditis	Gestational diabetes mellitus	T	C	0.2051	0.0177	6.43576e-31	0.747314	log odds	T	C	-0.0104	0.0108	0.3389	0.6555	FALSE	FALSE	FALSE	TRUE
rs73192661	3	188128794	Hashimoto's thyroiditis	Gestational diabetes mellitus	T	C	-0.1016	0.0168	1.45399e-09	0.428715	log odds	T	C	-0.0067	0.0105	0.5217	0.397	FALSE	FALSE	FALSE	TRUE
rs9271365	6	32586794	Hashimoto's thyroiditis	Gestational diabetes mellitus	G	T	0.2531	0.0192	1.43516e-39	0.442657	log odds	G	T	0.0502	0.011	4.765e-06	0.3692	FALSE	FALSE	FALSE	TRUE
rs9357119	6	31229747	Hashimoto's thyroiditis	Gestational diabetes mellitus	T	G	-0.1507	0.0199	3.6509e-14	0.3761	log odds	T	G	0.0034	0.0123	0.7812	0.387	FALSE	FALSE	FALSE	TRUE
rs11611029	12	56385579	Hashimoto's thyroiditis	Preterm birth	T	C	-0.0958	0.0168	1.16099e-08	0.393049	log odds	T	C	0.0225	0.009	0.01222	0.4326	FALSE	FALSE	FALSE	TRUE
rs11889341	2	191943742	Hashimoto's thyroiditis	Preterm birth	T	C	0.1245	0.0191	6.64202e-11	0.249062	log odds	T	C	0.0037	0.0106	0.7254	0.2258	FALSE	FALSE	FALSE	TRUE
rs2110451	12	9931347	Hashimoto's thyroiditis	Preterm birth	A	G	0.0998	0.0181	3.32598e-08	0.375548	log odds	A	G	0.0153	0.0102	0.1366	0.2875	FALSE	FALSE	FALSE	TRUE
rs3184504	12	111884608	Hashimoto's thyroiditis	Preterm birth	C	T	-0.179	0.0171	1.40411e-25	0.672884	log odds	C	T	-0.0219	0.0091	0.0158	0.5757	FALSE	FALSE	FALSE	TRUE
rs34636506	2	204692216	Hashimoto's thyroiditis	Preterm birth	G	A	-0.1346	0.0176	1.92309e-14	0.373849	log odds	G	A	-0.0106	0.0093	0.2573	0.357	FALSE	FALSE	FALSE	TRUE
rs6679677	1	114303808	Hashimoto's thyroiditis	Preterm birth	A	C	0.3275	0.0235	5.37032e-44	0.10821	log odds	A	C	0.0197	0.013	0.1304	0.1364	FALSE	FALSE	FALSE	TRUE
rs7030280	9	100535267	Hashimoto's thyroiditis	Preterm birth	T	C	0.2051	0.0177	6.43576e-31	0.747314	log odds	T	C	0.013	0.0093	0.1628	0.656	FALSE	FALSE	FALSE	TRUE
rs73192661	3	188128794	Hashimoto's thyroiditis	Preterm birth	T	C	-0.1016	0.0168	1.45399e-09	0.428715	log odds	T	C	-0.006	0.009	0.5038	0.4055	FALSE	FALSE	FALSE	TRUE
rs9271365	6	32586794	Hashimoto's thyroiditis	Preterm birth	G	T	0.2531	0.0192	1.43516e-39	0.442657	log odds	G	T	0.054	0.0105	2.539e-07	0.37	FALSE	FALSE	FALSE	TRUE
rs9357119	6	31229747	Hashimoto's thyroiditis	Preterm birth	T	G	-0.1507	0.0199	3.6509e-14	0.3761	log odds	T	G	-0.0073	0.0105	0.4844	0.3729	FALSE	FALSE	FALSE	TRUE
rs11611029	12	56385579	Hashimoto's thyroiditis	Small for gestational age	T	C	-0.0958	0.0168	1.16099e-08	0.393049	log odds	T	C	0.0117	0.0178	0.5134	0.4204	FALSE	FALSE	FALSE	TRUE
rs11889341	2	191943742	Hashimoto's thyroiditis	Small for gestational age	T	C	0.1245	0.0191	6.64202e-11	0.249062	log odds	T	C	0.0188	0.0208	0.3675	0.2242	FALSE	FALSE	FALSE	TRUE
rs2110451	12	9931347	Hashimoto's thyroiditis	Small for gestational age	A	G	0.0998	0.0181	3.32598e-08	0.375548	log odds	A	G	-0.0308	0.0198	0.1193	0.3073	FALSE	FALSE	FALSE	TRUE
rs3184504	12	111884608	Hashimoto's thyroiditis	Small for gestational age	C	T	-0.179	0.0171	1.40411e-25	0.672884	log odds	C	T	-0.0838	0.0187	7.201e-06	0.5415	FALSE	FALSE	FALSE	TRUE
rs34636506	2	204692216	Hashimoto's thyroiditis	Small for gestational age	G	A	-0.1346	0.0176	1.92309e-14	0.373849	log odds	G	A	0.0064	0.0179	0.7182	0.4099	FALSE	FALSE	FALSE	TRUE
rs6679677	1	114303808	Hashimoto's thyroiditis	Small for gestational age	A	C	0.3275	0.0235	5.37032e-44	0.10821	log odds	A	C	0.0129	0.0298	0.6651	0.1113	FALSE	FALSE	FALSE	TRUE
rs7030280	9	100535267	Hashimoto's thyroiditis	Small for gestational age	T	C	0.2051	0.0177	6.43576e-31	0.747314	log odds	T	C	-0.0176	0.0187	0.3454	0.6706	FALSE	FALSE	FALSE	TRUE
rs73192661	3	188128794	Hashimoto's thyroiditis	Small for gestational age	T	C	-0.1016	0.0168	1.45399e-09	0.428715	log odds	T	C	-0.0283	0.0179	0.1134	0.4355	FALSE	FALSE	FALSE	TRUE
rs11611029	12	56385579	Hashimoto's thyroiditis	Large for gestational age	T	C	-0.0958	0.0168	1.16099e-08	0.393049	log odds	T	C	-0.0058	0.0156	0.7088	0.4251	FALSE	FALSE	FALSE	TRUE
rs11889341	2	191943742	Hashimoto's thyroiditis	Large for gestational age	T	C	0.1245	0.0191	6.64202e-11	0.249062	log odds	T	C	-0.0185	0.0184	0.3144	0.2213	FALSE	FALSE	FALSE	TRUE
rs2110451	12	9931347	Hashimoto's thyroiditis	Large for gestational age	A	G	0.0998	0.0181	3.32598e-08	0.375548	log odds	A	G	-0.0154	0.0174	0.3748	0.3082	FALSE	FALSE	FALSE	TRUE
rs3184504	12	111884608	Hashimoto's thyroiditis	Large for gestational age	C	T	-0.179	0.0171	1.40411e-25	0.672884	log odds	C	T	0.0976	0.0159	7.844e-10	0.5406	FALSE	FALSE	FALSE	TRUE
rs34636506	2	204692216	Hashimoto's thyroiditis	Large for gestational age	G	A	-0.1346	0.0176	1.92309e-14	0.373849	log odds	G	A	0.0132	0.0157	0.3982	0.4023	FALSE	FALSE	FALSE	TRUE
rs6679677	1	114303808	Hashimoto's thyroiditis	Large for gestational age	A	C	0.3275	0.0235	5.37032e-44	0.10821	log odds	A	C	-0.0341	0.0253	0.1785	0.1107	FALSE	FALSE	FALSE	TRUE
rs7030280	9	100535267	Hashimoto's thyroiditis	Large for gestational age	T	C	0.2051	0.0177	6.43576e-31	0.747314	log odds	T	C	0	0.0163	0.9998	0.6702	FALSE	FALSE	FALSE	TRUE
rs73192661	3	188128794	Hashimoto's thyroiditis	Large for gestational age	T	C	-0.1016	0.0168	1.45399e-09	0.428715	log odds	T	C	0.0268	0.0155	0.08505	0.4415	FALSE	FALSE	FALSE	TRUE
rs11611029	12	56385579	Hashimoto's thyroiditis	Low Apgar score at 5 minutes	T	C	-0.0958	0.0168	1.16099e-08	0.393049	log odds	T	C	0.0551	0.0502	0.2728	0.4211	FALSE	FALSE	FALSE	TRUE
rs11889341	2	191943742	Hashimoto's thyroiditis	Low Apgar score at 5 minutes	T	C	0.1245	0.0191	6.64202e-11	0.249062	log odds	T	C	0.0499	0.0598	0.4043	0.2186	FALSE	FALSE	FALSE	TRUE
rs2110451	12	9931347	Hashimoto's thyroiditis	Low Apgar score at 5 minutes	A	G	0.0998	0.0181	3.32598e-08	0.375548	log odds	A	G	-0.0434	0.0543	0.4241	0.3108	FALSE	FALSE	FALSE	TRUE
rs3184504	12	111884608	Hashimoto's thyroiditis	Low Apgar score at 5 minutes	C	T	-0.179	0.0171	1.40411e-25	0.672884	log odds	C	T	0.0049	0.0501	0.9228	0.5443	FALSE	FALSE	FALSE	TRUE
rs34636506	2	204692216	Hashimoto's thyroiditis	Low Apgar score at 5 minutes	G	A	-0.1346	0.0176	1.92309e-14	0.373849	log odds	G	A	-0.0664	0.0511	0.1936	0.388	FALSE	FALSE	FALSE	TRUE
rs6679677	1	114303808	Hashimoto's thyroiditis	Low Apgar score at 5 minutes	A	C	0.3275	0.0235	5.37032e-44	0.10821	log odds	A	C	0.0428	0.0773	0.5796	0.1133	FALSE	FALSE	FALSE	TRUE
rs7030280	9	100535267	Hashimoto's thyroiditis	Low Apgar score at 5 minutes	T	C	0.2051	0.0177	6.43576e-31	0.747314	log odds	T	C	-0.0502	0.0528	0.342	0.6707	FALSE	FALSE	FALSE	TRUE
rs73192661	3	188128794	Hashimoto's thyroiditis	Low Apgar score at 5 minutes	T	C	-0.1016	0.0168	1.45399e-09	0.428715	log odds	T	C	0.0016	0.0501	0.9745	0.442	FALSE	FALSE	FALSE	TRUE
rs11611029	12	56385579	Hashimoto's thyroiditis	NICU admission	T	C	-0.0958	0.0168	1.16099e-08	0.393049	log odds	T	C	-0.0138	0.0187	0.4598	0.4218	FALSE	FALSE	FALSE	TRUE
rs11889341	2	191943742	Hashimoto's thyroiditis	NICU admission	T	C	0.1245	0.0191	6.64202e-11	0.249062	log odds	T	C	0.0164	0.0222	0.4618	0.219	FALSE	FALSE	FALSE	TRUE
rs2110451	12	9931347	Hashimoto's thyroiditis	NICU admission	A	G	0.0998	0.0181	3.32598e-08	0.375548	log odds	A	G	-0.0057	0.0206	0.7826	0.3111	FALSE	FALSE	FALSE	TRUE
rs3184504	12	111884608	Hashimoto's thyroiditis	NICU admission	C	T	-0.179	0.0171	1.40411e-25	0.672884	log odds	C	T	-0.0159	0.0184	0.3868	0.5433	FALSE	FALSE	FALSE	TRUE
rs34636506	2	204692216	Hashimoto's thyroiditis	NICU admission	G	A	-0.1346	0.0176	1.92309e-14	0.373849	log odds	G	A	-0.0164	0.0189	0.3865	0.3909	FALSE	FALSE	FALSE	TRUE
rs6679677	1	114303808	Hashimoto's thyroiditis	NICU admission	A	C	0.3275	0.0235	5.37032e-44	0.10821	log odds	A	C	0.0742	0.0289	0.01021	0.1126	FALSE	FALSE	FALSE	TRUE
rs7030280	9	100535267	Hashimoto's thyroiditis	NICU admission	T	C	0.2051	0.0177	6.43576e-31	0.747314	log odds	T	C	-0.0165	0.0196	0.3992	0.6707	FALSE	FALSE	FALSE	TRUE
rs73192661	3	188128794	Hashimoto's thyroiditis	NICU admission	T	C	-0.1016	0.0168	1.45399e-09	0.428715	log odds	T	C	0.0072	0.0186	0.6976	0.4427	FALSE	FALSE	FALSE	TRUE
rs11611029	12	56385579	Hashimoto's thyroiditis	Preterm birth (spontaneous)	T	C	-0.0958	0.0168	1.16099e-08	0.393049	log odds	T	C	0.023	0.0118	0.05178	0.433	FALSE	FALSE	FALSE	TRUE
rs11889341	2	191943742	Hashimoto's thyroiditis	Preterm birth (spontaneous)	T	C	0.1245	0.0191	6.64202e-11	0.249062	log odds	T	C	-0.0148	0.014	0.2912	0.222	FALSE	FALSE	FALSE	TRUE
rs2110451	12	9931347	Hashimoto's thyroiditis	Preterm birth (spontaneous)	A	G	0.0998	0.0181	3.32598e-08	0.375548	log odds	A	G	0.0047	0.0138	0.7323	0.295	FALSE	FALSE	FALSE	TRUE
rs3184504	12	111884608	Hashimoto's thyroiditis	Preterm birth (spontaneous)	C	T	-0.179	0.0171	1.40411e-25	0.672884	log odds	C	T	-0.0254	0.0119	0.03347	0.5658	FALSE	FALSE	FALSE	TRUE
rs34636506	2	204692216	Hashimoto's thyroiditis	Preterm birth (spontaneous)	G	A	-0.1346	0.0176	1.92309e-14	0.373849	log odds	G	A	-0.0059	0.0121	0.6267	0.3748	FALSE	FALSE	FALSE	TRUE
rs6679677	1	114303808	Hashimoto's thyroiditis	Preterm birth (spontaneous)	A	C	0.3275	0.0235	5.37032e-44	0.10821	log odds	A	C	0.0284	0.0175	0.1043	0.1295	FALSE	FALSE	FALSE	TRUE
rs7030280	9	100535267	Hashimoto's thyroiditis	Preterm birth (spontaneous)	T	C	0.2051	0.0177	6.43576e-31	0.747314	log odds	T	C	0.013	0.0123	0.2912	0.6572	FALSE	FALSE	FALSE	TRUE
rs73192661	3	188128794	Hashimoto's thyroiditis	Preterm birth (spontaneous)	T	C	-0.1016	0.0168	1.45399e-09	0.428715	log odds	T	C	-0.0023	0.0118	0.8474	0.4176	FALSE	FALSE	FALSE	TRUE
rs9271365	6	32586794	Hashimoto's thyroiditis	Preterm birth (spontaneous)	G	T	0.2531	0.0192	1.43516e-39	0.442657	log odds	G	T	0.0677	0.0151	7.679e-06	0.3759	FALSE	FALSE	FALSE	TRUE
rs9357119	6	31229747	Hashimoto's thyroiditis	Preterm birth (spontaneous)	T	G	-0.1507	0.0199	3.6509e-14	0.3761	log odds	T	G	0.0018	0.015	0.9069	0.3597	FALSE	FALSE	FALSE	TRUE
rs11611029	12	56385579	Hashimoto's thyroiditis	Gestational hypertension	T	C	-0.0958	0.0168	1.16099e-08	0.393049	log odds	T	C	0.0173	0.011	0.1163	0.4291	FALSE	FALSE	FALSE	TRUE
rs11889341	2	191943742	Hashimoto's thyroiditis	Gestational hypertension	T	C	0.1245	0.0191	6.64202e-11	0.249062	log odds	T	C	0.0143	0.013	0.2706	0.227	FALSE	FALSE	FALSE	TRUE
rs2110451	12	9931347	Hashimoto's thyroiditis	Gestational hypertension	A	G	0.0998	0.0181	3.32598e-08	0.375548	log odds	A	G	0.0129	0.0123	0.2942	0.2898	FALSE	FALSE	FALSE	TRUE
rs3184504	12	111884608	Hashimoto's thyroiditis	Gestational hypertension	C	T	-0.179	0.0171	1.40411e-25	0.672884	log odds	C	T	-0.0674	0.0111	1.32e-09	0.571	FALSE	FALSE	FALSE	TRUE
rs34636506	2	204692216	Hashimoto's thyroiditis	Gestational hypertension	G	A	-0.1346	0.0176	1.92309e-14	0.373849	log odds	G	A	-0.0125	0.0114	0.2737	0.3592	FALSE	FALSE	FALSE	TRUE
rs6679677	1	114303808	Hashimoto's thyroiditis	Gestational hypertension	A	C	0.3275	0.0235	5.37032e-44	0.10821	log odds	A	C	0.0241	0.0163	0.1406	0.1334	FALSE	FALSE	FALSE	TRUE
rs7030280	9	100535267	Hashimoto's thyroiditis	Gestational hypertension	T	C	0.2051	0.0177	6.43576e-31	0.747314	log odds	T	C	0.0129	0.0115	0.2643	0.6601	FALSE	FALSE	FALSE	TRUE
rs73192661	3	188128794	Hashimoto's thyroiditis	Gestational hypertension	T	C	-0.1016	0.0168	1.45399e-09	0.428715	log odds	T	C	-0.011	0.0111	0.3232	0.41	FALSE	FALSE	FALSE	TRUE
rs9271365	6	32586794	Hashimoto's thyroiditis	Gestational hypertension	G	T	0.2531	0.0192	1.43516e-39	0.442657	log odds	G	T	0.0287	0.0144	0.04641	0.3676	FALSE	FALSE	FALSE	TRUE
rs9357119	6	31229747	Hashimoto's thyroiditis	Gestational hypertension	T	G	-0.1507	0.0199	3.6509e-14	0.3761	log odds	T	G	-0.0087	0.0146	0.5501	0.3822	FALSE	FALSE	FALSE	TRUE
rs11611029	12	56385579	Hashimoto's thyroiditis	Preeclampsia	T	C	-0.0958	0.0168	1.16099e-08	0.393049	log odds	T	C	0.0401	0.0117	0.0005889	0.433	FALSE	FALSE	FALSE	TRUE
rs11889341	2	191943742	Hashimoto's thyroiditis	Preeclampsia	T	C	0.1245	0.0191	6.64202e-11	0.249062	log odds	T	C	0.0212	0.0138	0.1244	0.2258	FALSE	FALSE	FALSE	TRUE
rs2110451	12	9931347	Hashimoto's thyroiditis	Preeclampsia	A	G	0.0998	0.0181	3.32598e-08	0.375548	log odds	A	G	-0.0005	0.0128	0.9716	0.2868	FALSE	FALSE	FALSE	TRUE
rs3184504	12	111884608	Hashimoto's thyroiditis	Preeclampsia	C	T	-0.179	0.0171	1.40411e-25	0.672884	log odds	C	T	-0.0782	0.0118	2.961e-11	0.5742	FALSE	FALSE	FALSE	TRUE
rs34636506	2	204692216	Hashimoto's thyroiditis	Preeclampsia	G	A	-0.1346	0.0176	1.92309e-14	0.373849	log odds	G	A	-0.0025	0.0121	0.8374	0.3636	FALSE	FALSE	FALSE	TRUE
rs6679677	1	114303808	Hashimoto's thyroiditis	Preeclampsia	A	C	0.3275	0.0235	5.37032e-44	0.10821	log odds	A	C	0.0537	0.0171	0.001697	0.1341	FALSE	FALSE	FALSE	TRUE
rs7030280	9	100535267	Hashimoto's thyroiditis	Preeclampsia	T	C	0.2051	0.0177	6.43576e-31	0.747314	log odds	T	C	-0.0039	0.0122	0.7523	0.6546	FALSE	FALSE	FALSE	TRUE
rs73192661	3	188128794	Hashimoto's thyroiditis	Preeclampsia	T	C	-0.1016	0.0168	1.45399e-09	0.428715	log odds	T	C	-0.0204	0.0118	0.08416	0.4087	FALSE	FALSE	FALSE	TRUE
rs9271365	6	32586794	Hashimoto's thyroiditis	Preeclampsia	G	T	0.2531	0.0192	1.43516e-39	0.442657	log odds	G	T	0.0483	0.0132	0.0002658	0.375	FALSE	FALSE	FALSE	TRUE
rs9357119	6	31229747	Hashimoto's thyroiditis	Preeclampsia	T	G	-0.1507	0.0199	3.6509e-14	0.3761	log odds	T	G	-0.0315	0.0135	0.01979	0.3686	FALSE	FALSE	FALSE	TRUE
rs11611029	12	56385579	Hashimoto's thyroiditis	Birthweight	T	C	-0.0958	0.0168	1.16099e-08	0.393049	log odds	T	C	-0.0098	0.0028	0.0005584	0.4331	FALSE	FALSE	FALSE	TRUE
rs11889341	2	191943742	Hashimoto's thyroiditis	Birthweight	T	C	0.1245	0.0191	6.64202e-11	0.249062	log odds	T	C	-0.0023	0.0034	0.4919	0.2234	FALSE	FALSE	FALSE	TRUE
rs2110451	12	9931347	Hashimoto's thyroiditis	Birthweight	A	G	0.0998	0.0181	3.32598e-08	0.375548	log odds	A	G	-0.0004	0.0031	0.8959	0.3006	FALSE	FALSE	FALSE	TRUE
rs3184504	12	111884608	Hashimoto's thyroiditis	Birthweight	C	T	-0.179	0.0171	1.40411e-25	0.672884	log odds	C	T	0.0361	0.0028	6.545e-37	0.5252	FALSE	FALSE	FALSE	TRUE
rs34636506	2	204692216	Hashimoto's thyroiditis	Birthweight	G	A	-0.1346	0.0176	1.92309e-14	0.373849	log odds	G	A	0.0027	0.0028	0.3418	0.4231	FALSE	FALSE	FALSE	TRUE
rs6679677	1	114303808	Hashimoto's thyroiditis	Birthweight	A	C	0.3275	0.0235	5.37032e-44	0.10821	log odds	A	C	-0.0199	0.0047	1.888e-05	0.1043	FALSE	FALSE	FALSE	TRUE
rs7030280	9	100535267	Hashimoto's thyroiditis	Birthweight	T	C	0.2051	0.0177	6.43576e-31	0.747314	log odds	T	C	0.0099	0.003	0.0008871	0.6687	FALSE	FALSE	FALSE	TRUE
rs73192661	3	188128794	Hashimoto's thyroiditis	Birthweight	T	C	-0.1016	0.0168	1.45399e-09	0.428715	log odds	T	C	0.0038	0.0028	0.1791	0.447	FALSE	FALSE	FALSE	TRUE
rs9271365	6	32586794	Hashimoto's thyroiditis	Birthweight	G	T	0.2531	0.0192	1.43516e-39	0.442657	log odds	G	T	0.0035	0.0034	0.3115	0.4268	FALSE	FALSE	FALSE	TRUE
rs9357119	6	31229747	Hashimoto's thyroiditis	Birthweight	T	G	-0.1507	0.0199	3.6509e-14	0.3761	log odds	T	G	-0.0028	0.0038	0.4681	0.2795	FALSE	FALSE	FALSE	TRUE
rs11611029	12	56385579	Hashimoto's thyroiditis	Low birthweight	T	C	-0.0958	0.0168	1.16099e-08	0.393049	log odds	T	C	0.0242	0.0113	0.03167	0.4362	FALSE	FALSE	FALSE	TRUE
rs11889341	2	191943742	Hashimoto's thyroiditis	Low birthweight	T	C	0.1245	0.0191	6.64202e-11	0.249062	log odds	T	C	0.0086	0.0133	0.521	0.2241	FALSE	FALSE	FALSE	TRUE
rs2110451	12	9931347	Hashimoto's thyroiditis	Low birthweight	A	G	0.0998	0.0181	3.32598e-08	0.375548	log odds	A	G	0.0009	0.0123	0.9441	0.2982	FALSE	FALSE	FALSE	TRUE
rs3184504	12	111884608	Hashimoto's thyroiditis	Low birthweight	C	T	-0.179	0.0171	1.40411e-25	0.672884	log odds	C	T	-0.0472	0.0113	2.916e-05	0.5198	FALSE	FALSE	FALSE	TRUE
rs34636506	2	204692216	Hashimoto's thyroiditis	Low birthweight	G	A	-0.1346	0.0176	1.92309e-14	0.373849	log odds	G	A	0.0099	0.0113	0.378	0.4304	FALSE	FALSE	FALSE	TRUE
rs6679677	1	114303808	Hashimoto's thyroiditis	Low birthweight	A	C	0.3275	0.0235	5.37032e-44	0.10821	log odds	A	C	0.0536	0.0185	0.003703	0.1021	FALSE	FALSE	FALSE	TRUE
rs7030280	9	100535267	Hashimoto's thyroiditis	Low birthweight	T	C	0.2051	0.0177	6.43576e-31	0.747314	log odds	T	C	-0.0109	0.0118	0.3555	0.6683	FALSE	FALSE	FALSE	TRUE
rs73192661	3	188128794	Hashimoto's thyroiditis	Low birthweight	T	C	-0.1016	0.0168	1.45399e-09	0.428715	log odds	T	C	-0.0008	0.0113	0.9426	0.4487	FALSE	FALSE	FALSE	TRUE
rs9271365	6	32586794	Hashimoto's thyroiditis	Low birthweight	G	T	0.2531	0.0192	1.43516e-39	0.442657	log odds	G	T	-0.0116	0.0121	0.3401	0.4274	FALSE	FALSE	FALSE	TRUE
rs9357119	6	31229747	Hashimoto's thyroiditis	Low birthweight	T	G	-0.1507	0.0199	3.6509e-14	0.3761	log odds	T	G	-0.0141	0.0135	0.2975	0.2795	FALSE	FALSE	FALSE	TRUE
rs11611029	12	56385579	Hashimoto's thyroiditis	High birthweight	T	C	-0.0958	0.0168	1.16099e-08	0.393049	log odds	T	C	-0.0237	0.0182	0.1939	0.4304	FALSE	FALSE	FALSE	TRUE
rs11889341	2	191943742	Hashimoto's thyroiditis	High birthweight	T	C	0.1245	0.0191	6.64202e-11	0.249062	log odds	T	C	0.0096	0.0216	0.6558	0.2214	FALSE	FALSE	FALSE	TRUE
rs2110451	12	9931347	Hashimoto's thyroiditis	High birthweight	A	G	0.0998	0.0181	3.32598e-08	0.375548	log odds	A	G	-0.0007	0.0198	0.9713	0.3036	FALSE	FALSE	FALSE	TRUE
rs3184504	12	111884608	Hashimoto's thyroiditis	High birthweight	C	T	-0.179	0.0171	1.40411e-25	0.672884	log odds	C	T	0.1087	0.0181	2.103e-09	0.531	FALSE	FALSE	FALSE	TRUE
rs34636506	2	204692216	Hashimoto's thyroiditis	High birthweight	G	A	-0.1346	0.0176	1.92309e-14	0.373849	log odds	G	A	-0.0061	0.0183	0.7378	0.4117	FALSE	FALSE	FALSE	TRUE
rs6679677	1	114303808	Hashimoto's thyroiditis	High birthweight	A	C	0.3275	0.0235	5.37032e-44	0.10821	log odds	A	C	0.0101	0.0292	0.7299	0.1065	FALSE	FALSE	FALSE	TRUE
rs7030280	9	100535267	Hashimoto's thyroiditis	High birthweight	T	C	0.2051	0.0177	6.43576e-31	0.747314	log odds	T	C	0.0156	0.0192	0.4161	0.6693	FALSE	FALSE	FALSE	TRUE
rs73192661	3	188128794	Hashimoto's thyroiditis	High birthweight	T	C	-0.1016	0.0168	1.45399e-09	0.428715	log odds	T	C	0.013	0.0182	0.4736	0.4469	FALSE	FALSE	FALSE	TRUE
rs11611029	12	56385579	Hashimoto's thyroiditis	Gestational age	T	C	-0.0958	0.0168	1.16099e-08	0.393049	log odds	T	C	-0.0148	0.006	0.01379	0.4339	FALSE	FALSE	FALSE	TRUE
rs11889341	2	191943742	Hashimoto's thyroiditis	Gestational age	T	C	0.1245	0.0191	6.64202e-11	0.249062	log odds	T	C	-0.0198	0.0073	0.006499	0.2158	FALSE	FALSE	FALSE	TRUE
rs2110451	12	9931347	Hashimoto's thyroiditis	Gestational age	A	G	0.0998	0.0181	3.32598e-08	0.375548	log odds	A	G	0.0006	0.0065	0.9212	0.3002	FALSE	FALSE	FALSE	TRUE
rs3184504	12	111884608	Hashimoto's thyroiditis	Gestational age	C	T	-0.179	0.0171	1.40411e-25	0.672884	log odds	C	T	0.0144	0.006	0.01663	0.5568	FALSE	FALSE	FALSE	TRUE
rs34636506	2	204692216	Hashimoto's thyroiditis	Gestational age	G	A	-0.1346	0.0176	1.92309e-14	0.373849	log odds	G	A	0.0023	0.0061	0.7112	0.3966	FALSE	FALSE	FALSE	TRUE
rs6679677	1	114303808	Hashimoto's thyroiditis	Gestational age	A	C	0.3275	0.0235	5.37032e-44	0.10821	log odds	A	C	-0.0244	0.0092	0.008096	0.1161	FALSE	FALSE	FALSE	TRUE
rs7030280	9	100535267	Hashimoto's thyroiditis	Gestational age	T	C	0.2051	0.0177	6.43576e-31	0.747314	log odds	T	C	0.0068	0.0063	0.2783	0.6628	FALSE	FALSE	FALSE	TRUE
rs73192661	3	188128794	Hashimoto's thyroiditis	Gestational age	T	C	-0.1016	0.0168	1.45399e-09	0.428715	log odds	T	C	0.0095	0.006	0.1149	0.4358	FALSE	FALSE	FALSE	TRUE
rs9271365	6	32586794	Hashimoto's thyroiditis	Gestational age	G	T	0.2531	0.0192	1.43516e-39	0.442657	log odds	G	T	-0.0322	0.0081	7.471e-05	0.3867	FALSE	FALSE	FALSE	TRUE
rs10142466	14	69271784	Inflammatory bowel disease	Miscarriage	G	A	-0.0580054	0.010146	1.08365e-08	0.5065	log odds	G	A	-0.003	0.0055	0.5901	0.4984	FALSE	FALSE	FALSE	TRUE
rs10758669	9	4981602	Inflammatory bowel disease	Miscarriage	A	C	-0.148762	0.0102138	4.69894e-48	0.6504	log odds	A	C	-0.0038	0.0058	0.5113	0.6535	FALSE	FALSE	FALSE	TRUE
rs10761659	10	64445564	Inflammatory bowel disease	Miscarriage	G	A	0.153811	0.0100347	4.9705e-53	0.5399	log odds	G	A	-0.0033	0.0055	0.5558	0.5382	FALSE	FALSE	FALSE	TRUE
rs10800309	1	161472158	Inflammatory bowel disease	Miscarriage	G	A	-0.132111	0.010405	6.1546e-37	0.6578	log odds	G	A	0.0059	0.0059	0.3111	0.6652	FALSE	FALSE	FALSE	TRUE
rs10878302	12	40669826	Inflammatory bowel disease	Miscarriage	A	T	0.112429	0.0192561	5.26393e-09	0.92855	log odds	A	T	0.0105	0.011	0.3395	0.9309	FALSE	TRUE	FALSE	TRUE
rs10956252	8	126536137	Inflammatory bowel disease	Miscarriage	G	C	0.0834795	0.0101714	2.26204e-16	0.6189	log odds	G	C	-0.0012	0.0058	0.8366	0.6487	FALSE	TRUE	FALSE	TRUE
rs11152949	6	106449085	Inflammatory bowel disease	Miscarriage	G	A	0.105057	0.0106717	7.2477e-23	0.3195	log odds	G	A	0.0142	0.0061	0.01936	0.3015	FALSE	FALSE	FALSE	TRUE
rs11185982	10	82305627	Inflammatory bowel disease	Miscarriage	C	T	-0.077882	0.0137863	1.61161e-08	0.1517	log odds	C	T	0.0005	0.0079	0.9532	0.1479	FALSE	FALSE	FALSE	TRUE
rs11230563	11	60776209	Inflammatory bowel disease	Miscarriage	T	C	-0.081194	0.0105845	1.70608e-14	0.348	log odds	T	C	-0.0088	0.006	0.1427	0.3196	FALSE	FALSE	FALSE	TRUE
rs11236797	11	76299649	Inflammatory bowel disease	Miscarriage	A	C	0.150864	0.00996698	9.31751e-52	0.4444	log odds	A	C	0.0021	0.0056	0.7106	0.4343	FALSE	FALSE	FALSE	TRUE
rs11641016	16	86014881	Inflammatory bowel disease	Miscarriage	G	C	-0.111288	0.0133908	9.50605e-17	0.1973	log odds	G	C	0.002	0.0067	0.7634	0.2255	FALSE	TRUE	FALSE	TRUE
rs11677953	2	219121663	Inflammatory bowel disease	Miscarriage	A	G	0.0790564	0.0100145	2.92213e-15	0.3969	log odds	A	G	0.0064	0.0057	0.2653	0.3771	FALSE	FALSE	FALSE	TRUE
rs11691685	2	145481827	Inflammatory bowel disease	Miscarriage	G	A	-0.122467	0.0187977	7.26942e-11	0.08024	log odds	G	A	0.0045	0.0102	0.6601	0.0799	FALSE	FALSE	FALSE	TRUE
rs11713774	3	18765978	Inflammatory bowel disease	Miscarriage	C	T	0.0942858	0.0142704	3.91922e-11	0.1427	log odds	C	T	0.0121	0.0078	0.1219	0.1469	FALSE	FALSE	FALSE	TRUE
rs11758694	6	111948621	Inflammatory bowel disease	Miscarriage	A	T	0.107782	0.0160257	1.74864e-11	0.09938	log odds	A	T	-0.015	0.0121	0.2133	0.1268	FALSE	TRUE	FALSE	TRUE
rs11793497	9	139271850	Inflammatory bowel disease	Miscarriage	G	A	0.156206	0.0100484	1.70844e-54	0.423	log odds	G	A	-0.0045	0.0061	0.4645	0.4221	FALSE	FALSE	FALSE	TRUE
rs1182188	7	2869985	Inflammatory bowel disease	Miscarriage	C	T	-0.0659028	0.0108086	1.07912e-09	0.2989	log odds	C	T	-0.0051	0.006	0.3957	0.3181	FALSE	FALSE	FALSE	TRUE
rs12103	1	1247494	Inflammatory bowel disease	Miscarriage	C	T	-0.0867354	0.0130755	3.2802e-11	0.8166	log odds	C	T	0.0016	0.0083	0.8509	0.801	FALSE	FALSE	FALSE	TRUE
rs12318183	12	68503836	Inflammatory bowel disease	Miscarriage	A	C	0.109531	0.01008	1.66994e-27	0.3854	log odds	A	C	0.0025	0.0057	0.6608	0.3686	FALSE	FALSE	FALSE	TRUE
rs12411259	1	172866210	Inflammatory bowel disease	Miscarriage	A	G	0.0669054	0.0115117	6.17504e-09	0.2401	log odds	A	G	-0.0089	0.0064	0.1649	0.2512	FALSE	FALSE	FALSE	TRUE
rs1250566	10	81046453	Inflammatory bowel disease	Miscarriage	A	G	-0.100894	0.0110038	4.7698e-20	0.3161	log odds	A	G	-0.0039	0.0058	0.5045	0.3594	FALSE	FALSE	FALSE	TRUE
rs12585310	13	27528347	Inflammatory bowel disease	Miscarriage	A	G	0.0706485	0.0107636	5.24928e-11	0.3136	log odds	A	G	-0.0022	0.0065	0.7348	0.3157	FALSE	FALSE	FALSE	TRUE
rs1267499	6	14715882	Inflammatory bowel disease	Miscarriage	C	T	0.0821443	0.0125131	5.21555e-11	0.81	log odds	C	T	0.0027	0.0075	0.7182	0.8266	FALSE	FALSE	FALSE	TRUE
rs12718244	7	50175654	Inflammatory bowel disease	Miscarriage	A	G	0.0761709	0.0100437	3.35274e-14	0.4081	log odds	A	G	0.0035	0.0063	0.581	0.3833	FALSE	FALSE	FALSE	TRUE
rs12722515	10	6081230	Inflammatory bowel disease	Miscarriage	A	C	-0.0989022	0.0142955	4.56773e-12	0.1627	log odds	A	C	0.0055	0.0075	0.4633	0.1651	FALSE	FALSE	FALSE	TRUE
rs1292053	17	57963537	Inflammatory bowel disease	Miscarriage	G	A	0.0701035	0.00982936	9.88781e-13	0.442	log odds	G	A	0.0021	0.0056	0.7004	0.4352	FALSE	FALSE	FALSE	TRUE
rs1297258	21	16806709	Inflammatory bowel disease	Miscarriage	T	C	-0.114524	0.0100654	5.37898e-30	0.4249	log odds	T	C	-0.0079	0.0056	0.1572	0.4236	FALSE	FALSE	FALSE	TRUE
rs13107612	4	102739980	Inflammatory bowel disease	Miscarriage	T	C	0.0732561	0.0108741	1.61994e-11	0.2969	log odds	T	C	-0.0041	0.006	0.5009	0.3032	FALSE	FALSE	FALSE	TRUE
rs13204742	6	128245765	Inflammatory bowel disease	Miscarriage	T	G	0.0916208	0.0147604	5.39312e-10	0.1267	log odds	T	G	-0.0041	0.0083	0.62	0.13	FALSE	FALSE	FALSE	TRUE
rs13407913	2	25097644	Inflammatory bowel disease	Miscarriage	G	A	0.0917072	0.00988181	1.6885e-20	0.4306	log odds	G	A	0.0069	0.0056	0.2143	0.4373	FALSE	FALSE	FALSE	TRUE
rs1363907	5	96252803	Inflammatory bowel disease	Miscarriage	A	G	0.0815026	0.0104086	4.86519e-15	0.4212	log odds	A	G	-0.0006	0.0056	0.9212	0.4194	FALSE	FALSE	FALSE	TRUE
rs1388585	12	40531691	Inflammatory bowel disease	Miscarriage	A	G	-0.30489	0.031707	6.8533e-22	0.98081	log odds	A	G	0.0119	0.0206	0.5649	0.9801	FALSE	FALSE	FALSE	TRUE
rs1420098	2	102984279	Inflammatory bowel disease	Miscarriage	C	T	-0.0952951	0.0102776	1.82516e-20	0.3877	log odds	C	T	0.0047	0.0057	0.4101	0.3941	FALSE	FALSE	FALSE	TRUE
rs1517352	2	191931464	Inflammatory bowel disease	Miscarriage	C	A	0.0778816	0.0102944	3.86545e-14	0.6048	log odds	C	A	-0.0068	0.0057	0.237	0.6256	FALSE	FALSE	FALSE	TRUE
rs1569328	14	75741751	Inflammatory bowel disease	Miscarriage	T	C	-0.0809722	0.0136766	3.20959e-09	0.1702	log odds	T	C	0.0045	0.0073	0.5388	0.1711	FALSE	FALSE	FALSE	TRUE
rs17293632	15	67442596	Inflammatory bowel disease	Miscarriage	T	C	0.107165	0.0116106	2.70894e-20	0.2364	log odds	T	C	-0.0082	0.0064	0.2039	0.2438	FALSE	FALSE	FALSE	TRUE
rs17651741	15	38869666	Inflammatory bowel disease	Miscarriage	A	G	0.0702476	0.0126505	2.80892e-08	0.191	log odds	A	G	0.0124	0.007	0.07711	0.1926	FALSE	FALSE	FALSE	TRUE
rs17694108	19	33731551	Inflammatory bowel disease	Miscarriage	A	G	0.0857629	0.0111165	1.21032e-14	0.2797	log odds	A	G	0.0042	0.0067	0.5269	0.3046	FALSE	FALSE	FALSE	TRUE
rs17780256	17	70642923	Inflammatory bowel disease	Miscarriage	C	A	-0.083427	0.0125693	3.19374e-11	0.1927	log odds	C	A	-0.006	0.0073	0.4111	0.1786	FALSE	FALSE	FALSE	TRUE
rs181826	5	141526057	Inflammatory bowel disease	Miscarriage	A	C	0.0820444	0.0104471	4.05229e-15	0.6266	log odds	A	C	0.0001	0.0057	0.9908	0.6296	FALSE	FALSE	FALSE	TRUE
rs1847472	6	90973159	Inflammatory bowel disease	Miscarriage	A	C	-0.0672805	0.0108961	6.62857e-10	0.3421	log odds	A	C	0.0013	0.006	0.8263	0.3209	FALSE	FALSE	FALSE	TRUE
rs1990760	2	163124051	Inflammatory bowel disease	Miscarriage	T	C	-0.0671151	0.0107006	3.56246e-10	0.6085	log odds	T	C	-0.0111	0.0056	0.04847	0.6001	FALSE	FALSE	FALSE	TRUE
rs2024092	19	1124031	Inflammatory bowel disease	Miscarriage	A	G	0.106813	0.0121076	1.1246e-18	0.2162	log odds	A	G	0.0035	0.0068	0.6093	0.2125	FALSE	FALSE	FALSE	TRUE
rs2050392	10	30691503	Inflammatory bowel disease	Miscarriage	A	G	0.0691178	0.0102921	1.87241e-11	0.6003	log odds	A	G	0.0031	0.0057	0.5908	0.6004	FALSE	FALSE	FALSE	TRUE
rs2143178	22	39660829	Inflammatory bowel disease	Miscarriage	C	T	-0.176684	0.0137017	4.79954e-38	0.1658	log odds	C	T	-0.0003	0.0078	0.9741	0.1499	FALSE	FALSE	FALSE	TRUE
rs2153283	10	59972299	Inflammatory bowel disease	Miscarriage	A	C	-0.0859637	0.0127458	1.53568e-11	0.217	log odds	A	C	-0.0047	0.0067	0.4807	0.2176	FALSE	FALSE	FALSE	TRUE
rs2270395	16	50846832	Inflammatory bowel disease	Miscarriage	T	C	0.0778411	0.0118554	5.17249e-11	0.7616	log odds	T	C	-0.0085	0.0065	0.1869	0.7445	FALSE	FALSE	FALSE	TRUE
rs2274351	10	104264107	Inflammatory bowel disease	Miscarriage	T	C	0.0604993	0.0104442	6.93043e-09	0.5373	log odds	T	C	-0.0064	0.0055	0.2507	0.5305	FALSE	FALSE	FALSE	TRUE
rs2297559	1	160854526	Inflammatory bowel disease	Miscarriage	A	G	0.0741659	0.0110454	1.88495e-11	0.6822	log odds	A	G	-0.0038	0.0059	0.5186	0.6821	FALSE	FALSE	FALSE	TRUE
rs2328546	6	20657345	Inflammatory bowel disease	Miscarriage	C	T	0.0940162	0.0126938	1.29718e-13	0.8014	log odds	C	T	-0.001	0.0067	0.8766	0.7825	FALSE	FALSE	FALSE	TRUE
rs2395022	7	98750379	Inflammatory bowel disease	Miscarriage	C	A	-0.181635	0.0233963	8.26799e-15	0.95885	log odds	C	A	0.0126	0.014	0.3686	0.9587	FALSE	FALSE	FALSE	TRUE
rs2488397	1	197701279	Inflammatory bowel disease	Miscarriage	C	G	0.09881	0.0121644	4.55302e-16	0.2037	log odds	C	G	0.0064	0.007	0.3641	0.1953	FALSE	TRUE	FALSE	TRUE
rs2497318	10	94432000	Inflammatory bowel disease	Miscarriage	T	C	-0.0635464	0.00989735	1.35781e-10	0.4504	log odds	T	C	0.0068	0.0056	0.2213	0.4479	FALSE	FALSE	FALSE	TRUE
rs2538470	7	148220448	Inflammatory bowel disease	Miscarriage	G	A	-0.0675599	0.0101646	2.99916e-11	0.6378	log odds	G	A	-0.0069	0.0062	0.2671	0.6188	FALSE	FALSE	FALSE	TRUE
rs259964	20	57824309	Inflammatory bowel disease	Miscarriage	G	A	-0.0674584	0.00983489	6.92947e-12	0.5414	log odds	G	A	0.0014	0.0056	0.8031	0.5536	FALSE	FALSE	FALSE	TRUE
rs2688608	10	75658349	Inflammatory bowel disease	Miscarriage	T	G	0.062403	0.00988642	2.75467e-10	0.557	log odds	T	G	-0.003	0.0056	0.5893	0.5206	FALSE	FALSE	FALSE	TRUE
rs272882	5	131669161	Inflammatory bowel disease	Miscarriage	T	G	0.166117	0.0108875	1.46656e-52	0.6733	log odds	T	G	-0.0105	0.0059	0.0733	0.6582	FALSE	FALSE	FALSE	TRUE
rs2836883	21	40466744	Inflammatory bowel disease	Miscarriage	A	G	-0.168413	0.0115451	3.37831e-48	0.2728	log odds	A	G	0.0078	0.0063	0.2177	0.2622	FALSE	FALSE	FALSE	TRUE
rs2847278	18	12778715	Inflammatory bowel disease	Miscarriage	T	C	-0.144528	0.0132236	8.32722e-28	0.841	log odds	T	C	-0.009	0.0075	0.2314	0.8376	FALSE	FALSE	FALSE	TRUE
rs2974935	1	155181843	Inflammatory bowel disease	Miscarriage	T	G	0.0687256	0.0100715	8.86748e-12	0.4948	log odds	T	G	-0.0042	0.0055	0.4451	0.5202	FALSE	FALSE	FALSE	TRUE
rs3024493	1	206943968	Inflammatory bowel disease	Miscarriage	A	C	0.196922	0.0131753	1.64778e-50	0.1572	log odds	A	C	0.0014	0.0083	0.863	0.1548	FALSE	FALSE	FALSE	TRUE
rs3184504	12	111884608	Inflammatory bowel disease	Miscarriage	C	T	-0.0600317	0.00989211	1.28988e-09	0.5074	log odds	C	T	-0.0028	0.0056	0.6188	0.5441	FALSE	FALSE	FALSE	TRUE
rs34779708	10	35466185	Inflammatory bowel disease	Miscarriage	G	T	0.106679	0.0102408	2.073e-25	0.3512	log odds	G	T	0.001	0.0058	0.868	0.3531	FALSE	FALSE	FALSE	TRUE
rs34804116	5	72539850	Inflammatory bowel disease	Miscarriage	A	C	-0.0574631	0.0104322	3.62402e-08	0.3867	log odds	A	C	-0.0049	0.0057	0.3903	0.3837	FALSE	FALSE	FALSE	TRUE
rs34856868	1	92554283	Inflammatory bowel disease	Miscarriage	A	G	-0.195275	0.0340546	9.79873e-09	0.03159	log odds	A	G	-0.0197	0.0174	0.2567	0.0314	FALSE	FALSE	FALSE	TRUE
rs35164067	19	10525181	Inflammatory bowel disease	Miscarriage	A	G	-0.11754	0.0127318	2.65705e-20	0.2039	log odds	A	G	0.013	0.007	0.06332	0.1943	FALSE	FALSE	FALSE	TRUE
rs35256947	2	231161026	Inflammatory bowel disease	Miscarriage	C	T	0.0821647	0.0113176	3.87347e-13	0.2594	log odds	C	T	0.007	0.0064	0.2733	0.2541	FALSE	FALSE	FALSE	TRUE
rs35730213	1	200874229	Inflammatory bowel disease	Miscarriage	C	G	-0.159624	0.0113656	8.33489e-45	0.2807	log odds	C	G	-0.0029	0.0063	0.639	0.2718	FALSE	TRUE	FALSE	TRUE
rs36048684	5	158822929	Inflammatory bowel disease	Miscarriage	A	T	-0.0941465	0.0159649	3.69939e-09	0.1107	log odds	A	T	0.0057	0.0092	0.5312	0.106	FALSE	TRUE	FALSE	TRUE
rs367569	16	11365500	Inflammatory bowel disease	Miscarriage	T	C	-0.0958166	0.011275	1.92664e-17	0.2891	log odds	T	C	-0.0131	0.0062	0.03407	0.2784	FALSE	FALSE	FALSE	TRUE
rs3776414	5	10689562	Inflammatory bowel disease	Miscarriage	G	T	0.0773716	0.0101613	2.65033e-14	0.3756	log odds	G	T	-0.0085	0.0058	0.1442	0.3461	FALSE	FALSE	FALSE	TRUE
rs3801835	7	26852053	Inflammatory bowel disease	Miscarriage	T	C	0.064107	0.0106005	1.47058e-09	0.3447	log odds	T	C	-0.0011	0.0059	0.8559	0.3195	FALSE	FALSE	FALSE	TRUE
rs3853824	17	54880993	Inflammatory bowel disease	Miscarriage	C	T	0.064031	0.0104099	7.70123e-10	0.6385	log odds	C	T	-0.0035	0.0057	0.5385	0.6202	FALSE	FALSE	FALSE	TRUE
rs4692386	4	26132361	Inflammatory bowel disease	Miscarriage	C	T	0.0579752	0.0101746	1.21194e-08	0.593	log odds	C	T	0.0109	0.0061	0.07621	0.6021	FALSE	FALSE	FALSE	TRUE
rs4703855	5	71693899	Inflammatory bowel disease	Miscarriage	T	C	-0.0710611	0.0109034	7.15649e-11	0.2998	log odds	T	C	-0.007	0.0059	0.2362	0.3224	FALSE	FALSE	FALSE	TRUE
rs4743820	9	93928416	Inflammatory bowel disease	Miscarriage	T	C	0.0639523	0.0108526	3.79656e-09	0.7019	log odds	T	C	-0.0045	0.006	0.4501	0.6881	FALSE	FALSE	FALSE	TRUE
rs4795397	17	38023745	Inflammatory bowel disease	Miscarriage	G	A	0.138343	0.00996661	8.30233e-44	0.4713	log odds	G	A	-0.0115	0.0055	0.03797	0.4935	FALSE	FALSE	FALSE	TRUE
rs4976646	5	176788570	Inflammatory bowel disease	Miscarriage	C	T	0.0730113	0.0104794	3.23445e-12	0.3415	log odds	C	T	-0.0001	0.0058	0.9804	0.3414	FALSE	FALSE	FALSE	TRUE
rs516246	19	49206172	Inflammatory bowel disease	Miscarriage	T	C	0.0755599	0.0101797	1.14842e-13	0.4652	log odds	T	C	0.0083	0.0061	0.1722	0.4626	FALSE	FALSE	FALSE	TRUE
rs55808324	14	88444752	Inflammatory bowel disease	Miscarriage	A	G	0.141213	0.016844	5.13452e-17	0.09318	log odds	A	G	-0.0114	0.0095	0.2285	0.0946	FALSE	FALSE	FALSE	TRUE
rs559928	11	64150370	Inflammatory bowel disease	Miscarriage	C	T	0.094388	0.0129645	3.32583e-13	0.8128	log odds	C	T	-0.0013	0.007	0.8576	0.8078	FALSE	FALSE	FALSE	TRUE
rs56167332	5	158827769	Inflammatory bowel disease	Miscarriage	A	C	0.155855	0.0104967	7.16638e-50	0.3375	log odds	A	C	-0.0083	0.0059	0.1616	0.3353	FALSE	FALSE	FALSE	TRUE
rs6058869	20	31348750	Inflammatory bowel disease	Miscarriage	T	C	0.0556615	0.0100037	2.63494e-08	0.3991	log odds	T	C	-0.0019	0.0056	0.7357	0.4093	FALSE	FALSE	FALSE	TRUE
rs6062496	20	62329099	Inflammatory bowel disease	Miscarriage	A	G	0.123216	0.0102312	2.10814e-33	0.5694	log odds	A	G	0.0063	0.0056	0.2614	0.5774	FALSE	FALSE	FALSE	TRUE
rs6074022	20	44740196	Inflammatory bowel disease	Miscarriage	T	C	-0.0742587	0.0114338	8.32339e-11	0.7497	log odds	T	C	-0.0012	0.0063	0.852	0.7455	FALSE	FALSE	FALSE	TRUE
rs6111031	20	1682037	Inflammatory bowel disease	Miscarriage	T	C	-0.264091	0.0147557	1.23225e-71	0.1591	log odds	T	C	0.0049	0.0084	0.5621	0.1219	FALSE	FALSE	FALSE	TRUE
rs62037363	16	28865042	Inflammatory bowel disease	Miscarriage	C	T	0.0987549	0.0102618	6.36209e-22	0.3911	log odds	C	T	-0.008	0.0056	0.1559	0.4024	FALSE	FALSE	FALSE	TRUE
rs62434177	6	138087506	Inflammatory bowel disease	Miscarriage	A	G	-0.179105	0.031375	1.13951e-08	0.03236	log odds	A	G	0.0086	0.0144	0.5491	0.0424	FALSE	FALSE	FALSE	TRUE
rs6456426	6	21438889	Inflammatory bowel disease	Miscarriage	A	C	-0.0643405	0.0099028	8.18276e-11	0.4984	log odds	A	C	-0.0025	0.0055	0.6559	0.4973	FALSE	FALSE	FALSE	TRUE
rs6466198	7	107480126	Inflammatory bowel disease	Miscarriage	T	A	0.0841312	0.0102451	2.17771e-16	0.386	log odds	T	A	0.0058	0.0057	0.3089	0.3828	FALSE	TRUE	FALSE	TRUE
rs648541	11	114429934	Inflammatory bowel disease	Miscarriage	G	A	-0.0648616	0.0106716	1.21728e-09	0.3409	log odds	G	A	0.0025	0.0058	0.6699	0.3498	FALSE	FALSE	FALSE	TRUE
rs6500315	16	50508101	Inflammatory bowel disease	Miscarriage	G	A	0.0766082	0.0118778	1.12065e-10	0.7753	log odds	G	A	0.0154	0.0069	0.02635	0.7906	FALSE	FALSE	FALSE	TRUE
rs6561151	13	44484706	Inflammatory bowel disease	Miscarriage	A	G	0.1	0.0118661	3.53346e-17	0.2235	log odds	A	G	-0.0048	0.0069	0.4904	0.1998	FALSE	FALSE	FALSE	TRUE
rs6584281	10	101286480	Inflammatory bowel disease	Miscarriage	G	A	-0.164639	0.00992861	9.36268e-62	0.5188	log odds	G	A	-0.0045	0.0055	0.4102	0.5202	FALSE	FALSE	FALSE	TRUE
rs6588248	1	67652984	Inflammatory bowel disease	Miscarriage	G	T	0.0819867	0.0099185	1.38484e-16	0.5297	log odds	G	T	-0.0033	0.006	0.5836	0.5197	FALSE	FALSE	FALSE	TRUE
rs6651252	8	129567181	Inflammatory bowel disease	Miscarriage	C	T	-0.0908484	0.014833	9.08239e-10	0.13	log odds	C	T	0.0103	0.0083	0.2135	0.1276	FALSE	FALSE	FALSE	TRUE
rs6708373	2	234172846	Inflammatory bowel disease	Miscarriage	G	A	0.134178	0.0099341	1.42561e-41	0.5277	log odds	G	A	-0.0042	0.0055	0.4439	0.497	FALSE	FALSE	FALSE	TRUE
rs6740462	2	65667272	Inflammatory bowel disease	Miscarriage	A	C	0.0799597	0.0116057	5.59114e-12	0.7378	log odds	A	C	-0.0036	0.0061	0.5558	0.6978	FALSE	FALSE	FALSE	TRUE
rs6745185	2	241586960	Inflammatory bowel disease	Miscarriage	G	T	0.0698267	0.0115253	1.37322e-09	0.7389	log odds	G	T	0.0099	0.0067	0.1414	0.7728	FALSE	FALSE	FALSE	TRUE
rs67643815	18	67561508	Inflammatory bowel disease	Miscarriage	T	G	-0.0629092	0.0101798	6.41889e-10	0.5342	log odds	T	G	-0.0102	0.0061	0.09365	0.5514	FALSE	FALSE	FALSE	TRUE
rs6933404	6	137959235	Inflammatory bowel disease	Miscarriage	C	T	0.0957518	0.0122643	5.83848e-15	0.2108	log odds	C	T	-0.0027	0.0068	0.6948	0.2128	FALSE	FALSE	FALSE	TRUE
rs7011507	8	49129242	Inflammatory bowel disease	Miscarriage	A	G	-0.0846011	0.0150825	2.03222e-08	0.1233	log odds	A	G	0.0027	0.0088	0.7592	0.1136	FALSE	FALSE	FALSE	TRUE
rs7015630	8	90875918	Inflammatory bowel disease	Miscarriage	C	T	-0.0627799	0.0113167	2.89694e-08	0.2657	log odds	C	T	0.0058	0.0062	0.356	0.271	FALSE	FALSE	FALSE	TRUE
rs71593329	5	158620079	Inflammatory bowel disease	Miscarriage	G	T	-0.0978042	0.0126731	1.18659e-14	0.1998	log odds	G	T	0.002	0.0071	0.7816	0.19	FALSE	FALSE	FALSE	TRUE
rs7194886	16	50725193	Inflammatory bowel disease	Miscarriage	T	C	-0.126026	0.0100135	2.53338e-36	0.4357	log odds	T	C	-0.0065	0.0056	0.2463	0.4454	FALSE	FALSE	FALSE	TRUE
rs7240004	18	46395022	Inflammatory bowel disease	Miscarriage	G	A	-0.0665215	0.0102898	1.01436e-10	0.3795	log odds	G	A	-0.0003	0.0062	0.9607	0.3724	FALSE	FALSE	FALSE	TRUE
rs7253253	19	10714058	Inflammatory bowel disease	Miscarriage	T	G	-0.134424	0.02313	6.18586e-09	0.95432	log odds	T	G	0.0134	0.0127	0.2898	0.9484	FALSE	FALSE	FALSE	TRUE
rs72634258	1	8150638	Inflammatory bowel disease	Miscarriage	C	T	-0.126877	0.0139965	1.24652e-19	0.1757	log odds	C	T	-0.0117	0.0069	0.09057	0.2066	FALSE	FALSE	FALSE	TRUE
rs72924296	2	199543967	Inflammatory bowel disease	Miscarriage	G	A	-0.0638392	0.0112629	1.44391e-08	0.2696	log odds	G	A	-0.0038	0.0063	0.542	0.2657	FALSE	FALSE	FALSE	TRUE
rs744166	17	40514201	Inflammatory bowel disease	Miscarriage	G	A	-0.100017	0.0102076	1.14446e-22	0.4204	log odds	G	A	0.0011	0.0056	0.8374	0.424	FALSE	FALSE	FALSE	TRUE
rs7523442	1	20165971	Inflammatory bowel disease	Miscarriage	T	C	0.124537	0.00990061	2.76439e-36	0.5356	log odds	T	C	0.0027	0.006	0.6501	0.5199	FALSE	FALSE	FALSE	TRUE
rs7547569	1	67731368	Inflammatory bowel disease	Miscarriage	C	T	-0.6472	0.0232516	1.65196e-170	0.06675	log odds	C	T	-0.0043	0.0118	0.7125	0.0613	FALSE	FALSE	FALSE	TRUE
rs7608910	2	61204856	Inflammatory bowel disease	Miscarriage	G	A	0.126444	0.0100484	2.59956e-36	0.3909	log odds	G	A	0.0033	0.0057	0.5682	0.3733	FALSE	FALSE	FALSE	TRUE
rs7657746	4	123161619	Inflammatory bowel disease	Miscarriage	G	A	-0.0868542	0.0118004	1.83485e-13	0.244	log odds	G	A	-0.0068	0.0067	0.313	0.2314	FALSE	FALSE	FALSE	TRUE
rs769177	6	31547611	Inflammatory bowel disease	Miscarriage	T	C	0.260903	0.0285603	6.5283e-20	0.02548	log odds	T	C	-0.0316	0.0162	0.05067	0.0399	FALSE	FALSE	FALSE	TRUE
rs7711427	5	40414886	Inflammatory bowel disease	Miscarriage	C	A	0.174764	0.0101797	4.62914e-66	0.613	log odds	C	A	0.0009	0.0078	0.9083	0.605	FALSE	FALSE	FALSE	TRUE
rs7773324	6	382559	Inflammatory bowel disease	Miscarriage	A	G	0.061818	0.0106192	5.83687e-09	0.6002	log odds	A	G	0.0047	0.0063	0.4528	0.613	FALSE	FALSE	FALSE	TRUE
rs780094	2	27741237	Inflammatory bowel disease	Miscarriage	C	T	-0.0783055	0.00996426	3.88329e-15	0.6051	log odds	C	T	-0.0045	0.0057	0.437	0.6332	FALSE	FALSE	FALSE	TRUE
rs7848647	9	117569046	Inflammatory bowel disease	Miscarriage	C	T	0.13239	0.0106897	3.15791e-35	0.6746	log odds	C	T	0.0098	0.0059	0.09627	0.6752	FALSE	FALSE	FALSE	TRUE
rs78487399	2	43809347	Inflammatory bowel disease	Miscarriage	C	G	-0.132093	0.0163913	7.71081e-16	0.90326	log odds	C	G	0.0224	0.01	0.02581	0.9125	FALSE	TRUE	FALSE	TRUE
rs79980175	5	40521892	Inflammatory bowel disease	Miscarriage	C	A	-0.0953162	0.0148313	1.30404e-10	0.136	log odds	C	A	0.011	0.0098	0.2606	0.1317	FALSE	FALSE	FALSE	TRUE
rs8127691	21	45614860	Inflammatory bowel disease	Miscarriage	C	T	-0.114259	0.0100818	8.97842e-30	0.6132	log odds	C	T	0.0033	0.0068	0.6302	0.6101	FALSE	FALSE	FALSE	TRUE
rs913678	20	48955424	Inflammatory bowel disease	Miscarriage	C	T	-0.0691643	0.0105418	5.34687e-11	0.3293	log odds	C	T	0.0009	0.0059	0.873	0.339	FALSE	FALSE	FALSE	TRUE
rs9264942	6	31274380	Inflammatory bowel disease	Miscarriage	C	T	0.094692	0.0107773	1.54703e-18	0.3529	log odds	C	T	-0.0089	0.0059	0.1323	0.326	FALSE	FALSE	FALSE	TRUE
rs9273363	6	32626272	Inflammatory bowel disease	Miscarriage	A	C	-0.193129	0.0120075	3.30217e-58	0.2748	log odds	A	C	0.0117	0.0061	0.0546	0.2983	FALSE	FALSE	FALSE	TRUE
rs941823	13	41013977	Inflammatory bowel disease	Miscarriage	C	T	0.0830172	0.0115361	6.18728e-13	0.7509	log odds	C	T	0.0015	0.0063	0.8087	0.7412	FALSE	FALSE	FALSE	TRUE
rs9457247	6	167392174	Inflammatory bowel disease	Miscarriage	T	C	0.089151	0.0102086	2.48085e-18	0.5398	log odds	T	C	-0.0034	0.0055	0.539	0.5183	FALSE	FALSE	FALSE	TRUE
rs9557207	13	100036418	Inflammatory bowel disease	Miscarriage	G	A	-0.0878448	0.0120782	3.5156e-13	0.2231	log odds	G	A	0.0062	0.0071	0.3806	0.193	FALSE	FALSE	FALSE	TRUE
rs974801	4	106071064	Inflammatory bowel disease	Miscarriage	G	A	-0.0727718	0.0101382	7.07457e-13	0.3799	log odds	G	A	0.0058	0.0057	0.306	0.3745	FALSE	FALSE	FALSE	TRUE
rs9836291	3	49697459	Inflammatory bowel disease	Miscarriage	A	G	0.160867	0.0105244	9.61391e-53	0.2878	log odds	A	G	0.0085	0.0059	0.1481	0.3346	FALSE	FALSE	FALSE	TRUE
rs9889296	17	32570547	Inflammatory bowel disease	Miscarriage	A	G	-0.104999	0.0112854	1.35301e-20	0.2723	log odds	A	G	-0.0056	0.0061	0.3542	0.2968	FALSE	FALSE	FALSE	TRUE
rs10142466	14	69271784	Inflammatory bowel disease	Stillbirth	G	A	-0.0580054	0.010146	1.08365e-08	0.5065	log odds	G	A	-0.0084	0.0187	0.6514	0.5045	FALSE	FALSE	FALSE	TRUE
rs10758669	9	4981602	Inflammatory bowel disease	Stillbirth	A	C	-0.148762	0.0102138	4.69894e-48	0.6504	log odds	A	C	-0.0188	0.0197	0.3398	0.6585	FALSE	FALSE	FALSE	TRUE
rs10761659	10	64445564	Inflammatory bowel disease	Stillbirth	G	A	0.153811	0.0100347	4.9705e-53	0.5399	log odds	G	A	-0.0397	0.0188	0.0346	0.5401	FALSE	FALSE	FALSE	TRUE
rs10800309	1	161472158	Inflammatory bowel disease	Stillbirth	G	A	-0.132111	0.010405	6.1546e-37	0.6578	log odds	G	A	-0.0022	0.0201	0.9143	0.6822	FALSE	FALSE	FALSE	TRUE
rs10878302	12	40669826	Inflammatory bowel disease	Stillbirth	A	T	0.112429	0.0192561	5.26393e-09	0.92855	log odds	A	T	0.0066	0.0369	0.8579	0.9317	FALSE	TRUE	FALSE	TRUE
rs10956252	8	126536137	Inflammatory bowel disease	Stillbirth	G	C	0.0834795	0.0101714	2.26204e-16	0.6189	log odds	G	C	-0.0009	0.0192	0.9627	0.62	FALSE	TRUE	FALSE	TRUE
rs11152949	6	106449085	Inflammatory bowel disease	Stillbirth	G	A	0.105057	0.0106717	7.2477e-23	0.3195	log odds	G	A	0.0404	0.0199	0.04185	0.3231	FALSE	FALSE	FALSE	TRUE
rs11185982	10	82305627	Inflammatory bowel disease	Stillbirth	C	T	-0.077882	0.0137863	1.61161e-08	0.1517	log odds	C	T	0.0414	0.0253	0.1025	0.161	FALSE	FALSE	FALSE	TRUE
rs11230563	11	60776209	Inflammatory bowel disease	Stillbirth	T	C	-0.081194	0.0105845	1.70608e-14	0.348	log odds	T	C	0.0203	0.0196	0.301	0.3415	FALSE	FALSE	FALSE	TRUE
rs11236797	11	76299649	Inflammatory bowel disease	Stillbirth	A	C	0.150864	0.00996698	9.31751e-52	0.4444	log odds	A	C	0.009	0.0187	0.6296	0.45	FALSE	FALSE	FALSE	TRUE
rs11641016	16	86014881	Inflammatory bowel disease	Stillbirth	G	C	-0.111288	0.0133908	9.50605e-17	0.1973	log odds	G	C	0.0028	0.0237	0.9046	0.197	FALSE	TRUE	FALSE	TRUE
rs11677953	2	219121663	Inflammatory bowel disease	Stillbirth	A	G	0.0790564	0.0100145	2.92213e-15	0.3969	log odds	A	G	0.0457	0.0189	0.01571	0.4033	FALSE	FALSE	FALSE	TRUE
rs11691685	2	145481827	Inflammatory bowel disease	Stillbirth	G	A	-0.122467	0.0187977	7.26942e-11	0.08024	log odds	G	A	0.0588	0.0349	0.09234	0.0766	FALSE	FALSE	FALSE	TRUE
rs11713774	3	18765978	Inflammatory bowel disease	Stillbirth	C	T	0.0942858	0.0142704	3.91922e-11	0.1427	log odds	C	T	-0.0006	0.0258	0.9816	0.1543	FALSE	FALSE	FALSE	TRUE
rs11758694	6	111948621	Inflammatory bowel disease	Stillbirth	A	T	0.107782	0.0160257	1.74864e-11	0.09938	log odds	A	T	-0.0122	0.0306	0.6909	0.1271	FALSE	TRUE	FALSE	TRUE
rs11793497	9	139271850	Inflammatory bowel disease	Stillbirth	G	A	0.156206	0.0100484	1.70844e-54	0.423	log odds	G	A	-0.0026	0.0188	0.8917	0.4242	FALSE	FALSE	FALSE	TRUE
rs1182188	7	2869985	Inflammatory bowel disease	Stillbirth	C	T	-0.0659028	0.0108086	1.07912e-09	0.2989	log odds	C	T	-0.009	0.0205	0.6622	0.3005	FALSE	FALSE	FALSE	TRUE
rs12103	1	1247494	Inflammatory bowel disease	Stillbirth	C	T	-0.0867354	0.0130755	3.2802e-11	0.8166	log odds	C	T	-0.0087	0.0234	0.7106	0.7959	FALSE	FALSE	FALSE	TRUE
rs12318183	12	68503836	Inflammatory bowel disease	Stillbirth	A	C	0.109531	0.01008	1.66994e-27	0.3854	log odds	A	C	-0.038	0.0192	0.04797	0.386	FALSE	FALSE	FALSE	TRUE
rs12411259	1	172866210	Inflammatory bowel disease	Stillbirth	A	G	0.0669054	0.0115117	6.17504e-09	0.2401	log odds	A	G	0.039	0.0216	0.07128	0.2422	FALSE	FALSE	FALSE	TRUE
rs1250566	10	81046453	Inflammatory bowel disease	Stillbirth	A	G	-0.100894	0.0110038	4.7698e-20	0.3161	log odds	A	G	-0.0243	0.02	0.2237	0.3297	FALSE	FALSE	FALSE	TRUE
rs12585310	13	27528347	Inflammatory bowel disease	Stillbirth	A	G	0.0706485	0.0107636	5.24928e-11	0.3136	log odds	A	G	0.0113	0.0206	0.5826	0.3127	FALSE	FALSE	FALSE	TRUE
rs1267499	6	14715882	Inflammatory bowel disease	Stillbirth	C	T	0.0821443	0.0125131	5.21555e-11	0.81	log odds	C	T	-0.0142	0.0237	0.5497	0.8073	FALSE	FALSE	FALSE	TRUE
rs12718244	7	50175654	Inflammatory bowel disease	Stillbirth	A	G	0.0761709	0.0100437	3.35274e-14	0.4081	log odds	A	G	0.019	0.0188	0.3134	0.424	FALSE	FALSE	FALSE	TRUE
rs12722515	10	6081230	Inflammatory bowel disease	Stillbirth	A	C	-0.0989022	0.0142955	4.56773e-12	0.1627	log odds	A	C	-0.0267	0.0254	0.2933	0.1657	FALSE	FALSE	FALSE	TRUE
rs1292053	17	57963537	Inflammatory bowel disease	Stillbirth	G	A	0.0701035	0.00982936	9.88781e-13	0.442	log odds	G	A	0.0013	0.0189	0.9451	0.4358	FALSE	FALSE	FALSE	TRUE
rs1297258	21	16806709	Inflammatory bowel disease	Stillbirth	T	C	-0.114524	0.0100654	5.37898e-30	0.4249	log odds	T	C	-0.0076	0.0189	0.6885	0.4309	FALSE	FALSE	FALSE	TRUE
rs13107612	4	102739980	Inflammatory bowel disease	Stillbirth	T	C	0.0732561	0.0108741	1.61994e-11	0.2969	log odds	T	C	-0.0456	0.0204	0.02521	0.3087	FALSE	FALSE	FALSE	TRUE
rs13204742	6	128245765	Inflammatory bowel disease	Stillbirth	T	G	0.0916208	0.0147604	5.39312e-10	0.1267	log odds	T	G	0.0063	0.0278	0.821	0.1312	FALSE	FALSE	FALSE	TRUE
rs13407913	2	25097644	Inflammatory bowel disease	Stillbirth	G	A	0.0917072	0.00988181	1.6885e-20	0.4306	log odds	G	A	-0.0159	0.0187	0.3968	0.4515	FALSE	FALSE	FALSE	TRUE
rs1363907	5	96252803	Inflammatory bowel disease	Stillbirth	A	G	0.0815026	0.0104086	4.86519e-15	0.4212	log odds	A	G	0.016	0.0188	0.3962	0.4328	FALSE	FALSE	FALSE	TRUE
rs1388585	12	40531691	Inflammatory bowel disease	Stillbirth	A	G	-0.30489	0.031707	6.8533e-22	0.98081	log odds	A	G	0.0242	0.0757	0.7492	0.9811	FALSE	FALSE	FALSE	TRUE
rs1420098	2	102984279	Inflammatory bowel disease	Stillbirth	C	T	-0.0952951	0.0102776	1.82516e-20	0.3877	log odds	C	T	0.0216	0.0191	0.2569	0.3933	FALSE	FALSE	FALSE	TRUE
rs1517352	2	191931464	Inflammatory bowel disease	Stillbirth	C	A	0.0778816	0.0102944	3.86545e-14	0.6048	log odds	C	A	-0.0002	0.0194	0.9935	0.6268	FALSE	FALSE	FALSE	TRUE
rs1569328	14	75741751	Inflammatory bowel disease	Stillbirth	T	C	-0.0809722	0.0136766	3.20959e-09	0.1702	log odds	T	C	0.0707	0.0245	0.003987	0.17	FALSE	FALSE	FALSE	TRUE
rs17293632	15	67442596	Inflammatory bowel disease	Stillbirth	T	C	0.107165	0.0116106	2.70894e-20	0.2364	log odds	T	C	-0.0221	0.0222	0.3203	0.2364	FALSE	FALSE	FALSE	TRUE
rs17651741	15	38869666	Inflammatory bowel disease	Stillbirth	A	G	0.0702476	0.0126505	2.80892e-08	0.191	log odds	A	G	0.0081	0.0236	0.7298	0.1925	FALSE	FALSE	FALSE	TRUE
rs17694108	19	33731551	Inflammatory bowel disease	Stillbirth	A	G	0.0857629	0.0111165	1.21032e-14	0.2797	log odds	A	G	0.0072	0.0212	0.7336	0.2787	FALSE	FALSE	FALSE	TRUE
rs17780256	17	70642923	Inflammatory bowel disease	Stillbirth	C	A	-0.083427	0.0125693	3.19374e-11	0.1927	log odds	C	A	-0.0002	0.0243	0.9924	0.1828	FALSE	FALSE	FALSE	TRUE
rs181826	5	141526057	Inflammatory bowel disease	Stillbirth	A	C	0.0820444	0.0104471	4.05229e-15	0.6266	log odds	A	C	0.0287	0.0193	0.1372	0.6165	FALSE	FALSE	FALSE	TRUE
rs1847472	6	90973159	Inflammatory bowel disease	Stillbirth	A	C	-0.0672805	0.0108961	6.62857e-10	0.3421	log odds	A	C	0.0225	0.0196	0.2504	0.3517	FALSE	FALSE	FALSE	TRUE
rs1990760	2	163124051	Inflammatory bowel disease	Stillbirth	T	C	-0.0671151	0.0107006	3.56246e-10	0.6085	log odds	T	C	-0.0011	0.0192	0.9537	0.6075	FALSE	FALSE	FALSE	TRUE
rs2024092	19	1124031	Inflammatory bowel disease	Stillbirth	A	G	0.106813	0.0121076	1.1246e-18	0.2162	log odds	A	G	0.007	0.0232	0.7636	0.2017	FALSE	FALSE	FALSE	TRUE
rs2050392	10	30691503	Inflammatory bowel disease	Stillbirth	A	G	0.0691178	0.0102921	1.87241e-11	0.6003	log odds	A	G	-0.0157	0.0193	0.4165	0.6051	FALSE	FALSE	FALSE	TRUE
rs2143178	22	39660829	Inflammatory bowel disease	Stillbirth	C	T	-0.176684	0.0137017	4.79954e-38	0.1658	log odds	C	T	-0.0387	0.0254	0.1275	0.1629	FALSE	FALSE	FALSE	TRUE
rs2153283	10	59972299	Inflammatory bowel disease	Stillbirth	A	C	-0.0859637	0.0127458	1.53568e-11	0.217	log odds	A	C	0.0381	0.0226	0.09095	0.2115	FALSE	FALSE	FALSE	TRUE
rs2270395	16	50846832	Inflammatory bowel disease	Stillbirth	T	C	0.0778411	0.0118554	5.17249e-11	0.7616	log odds	T	C	-0.0106	0.0226	0.6376	0.7674	FALSE	FALSE	FALSE	TRUE
rs2274351	10	104264107	Inflammatory bowel disease	Stillbirth	T	C	0.0604993	0.0104442	6.93043e-09	0.5373	log odds	T	C	0.0078	0.0187	0.6766	0.5408	FALSE	FALSE	FALSE	TRUE
rs2297559	1	160854526	Inflammatory bowel disease	Stillbirth	A	G	0.0741659	0.0110454	1.88495e-11	0.6822	log odds	A	G	-0.0064	0.02	0.75	0.687	FALSE	FALSE	FALSE	TRUE
rs2328546	6	20657345	Inflammatory bowel disease	Stillbirth	C	T	0.0940162	0.0126938	1.29718e-13	0.8014	log odds	C	T	-0.006	0.023	0.7947	0.7973	FALSE	FALSE	FALSE	TRUE
rs2395022	7	98750379	Inflammatory bowel disease	Stillbirth	C	A	-0.181635	0.0233963	8.26799e-15	0.95885	log odds	C	A	0.0318	0.0475	0.5035	0.9587	FALSE	FALSE	FALSE	TRUE
rs2488397	1	197701279	Inflammatory bowel disease	Stillbirth	C	G	0.09881	0.0121644	4.55302e-16	0.2037	log odds	C	G	0.0023	0.0227	0.9185	0.2129	FALSE	TRUE	FALSE	TRUE
rs2497318	10	94432000	Inflammatory bowel disease	Stillbirth	T	C	-0.0635464	0.00989735	1.35781e-10	0.4504	log odds	T	C	0.0054	0.0187	0.7732	0.4465	FALSE	FALSE	FALSE	TRUE
rs2538470	7	148220448	Inflammatory bowel disease	Stillbirth	G	A	-0.0675599	0.0101646	2.99916e-11	0.6378	log odds	G	A	-0.0055	0.0193	0.7745	0.6205	FALSE	FALSE	FALSE	TRUE
rs259964	20	57824309	Inflammatory bowel disease	Stillbirth	G	A	-0.0674584	0.00983489	6.92947e-12	0.5414	log odds	G	A	-0.049	0.0187	0.00879	0.5455	FALSE	FALSE	FALSE	TRUE
rs2688608	10	75658349	Inflammatory bowel disease	Stillbirth	T	G	0.062403	0.00988642	2.75467e-10	0.557	log odds	T	G	-0.0154	0.0189	0.4134	0.5475	FALSE	FALSE	FALSE	TRUE
rs272882	5	131669161	Inflammatory bowel disease	Stillbirth	T	G	0.166117	0.0108875	1.46656e-52	0.6733	log odds	T	G	-0.0206	0.0203	0.3106	0.7006	FALSE	FALSE	FALSE	TRUE
rs2836883	21	40466744	Inflammatory bowel disease	Stillbirth	A	G	-0.168413	0.0115451	3.37831e-48	0.2728	log odds	A	G	0.044	0.021	0.03635	0.2667	FALSE	FALSE	FALSE	TRUE
rs2847278	18	12778715	Inflammatory bowel disease	Stillbirth	T	C	-0.144528	0.0132236	8.32722e-28	0.841	log odds	T	C	-0.0657	0.0246	0.007631	0.8324	FALSE	FALSE	FALSE	TRUE
rs2974935	1	155181843	Inflammatory bowel disease	Stillbirth	T	G	0.0687256	0.0100715	8.86748e-12	0.4948	log odds	T	G	0.0146	0.0186	0.4338	0.5082	FALSE	FALSE	FALSE	TRUE
rs3024493	1	206943968	Inflammatory bowel disease	Stillbirth	A	C	0.196922	0.0131753	1.64778e-50	0.1572	log odds	A	C	0.028	0.026	0.2807	0.1533	FALSE	FALSE	FALSE	TRUE
rs3184504	12	111884608	Inflammatory bowel disease	Stillbirth	C	T	-0.0600317	0.00989211	1.28988e-09	0.5074	log odds	C	T	-0.0386	0.0187	0.03917	0.5184	FALSE	FALSE	FALSE	TRUE
rs34779708	10	35466185	Inflammatory bowel disease	Stillbirth	G	T	0.106679	0.0102408	2.073e-25	0.3512	log odds	G	T	-0.0168	0.0196	0.3914	0.3449	FALSE	FALSE	FALSE	TRUE
rs34804116	5	72539850	Inflammatory bowel disease	Stillbirth	A	C	-0.0574631	0.0104322	3.62402e-08	0.3867	log odds	A	C	-0.0259	0.0192	0.1768	0.3831	FALSE	FALSE	FALSE	TRUE
rs34856868	1	92554283	Inflammatory bowel disease	Stillbirth	A	G	-0.195275	0.0340546	9.79873e-09	0.03159	log odds	A	G	0.062	0.0553	0.2622	0.0298	FALSE	FALSE	FALSE	TRUE
rs35164067	19	10525181	Inflammatory bowel disease	Stillbirth	A	G	-0.11754	0.0127318	2.65705e-20	0.2039	log odds	A	G	-0.0157	0.0232	0.4992	0.2009	FALSE	FALSE	FALSE	TRUE
rs35256947	2	231161026	Inflammatory bowel disease	Stillbirth	C	T	0.0821647	0.0113176	3.87347e-13	0.2594	log odds	C	T	-0.0082	0.0209	0.6964	0.2723	FALSE	FALSE	FALSE	TRUE
rs35730213	1	200874229	Inflammatory bowel disease	Stillbirth	C	G	-0.159624	0.0113656	8.33489e-45	0.2807	log odds	C	G	0.0017	0.0206	0.9331	0.2915	FALSE	TRUE	FALSE	TRUE
rs36048684	5	158822929	Inflammatory bowel disease	Stillbirth	A	T	-0.0941465	0.0159649	3.69939e-09	0.1107	log odds	A	T	0.0328	0.0286	0.2516	0.1189	FALSE	TRUE	FALSE	TRUE
rs367569	16	11365500	Inflammatory bowel disease	Stillbirth	T	C	-0.0958166	0.011275	1.92664e-17	0.2891	log odds	T	C	-0.009	0.0207	0.662	0.2827	FALSE	FALSE	FALSE	TRUE
rs3776414	5	10689562	Inflammatory bowel disease	Stillbirth	G	T	0.0773716	0.0101613	2.65033e-14	0.3756	log odds	G	T	-0.0026	0.0194	0.8936	0.3697	FALSE	FALSE	FALSE	TRUE
rs3801835	7	26852053	Inflammatory bowel disease	Stillbirth	T	C	0.064107	0.0106005	1.47058e-09	0.3447	log odds	T	C	0.0049	0.0197	0.8035	0.3386	FALSE	FALSE	FALSE	TRUE
rs3853824	17	54880993	Inflammatory bowel disease	Stillbirth	C	T	0.064031	0.0104099	7.70123e-10	0.6385	log odds	C	T	0.0331	0.0196	0.09114	0.6556	FALSE	FALSE	FALSE	TRUE
rs4692386	4	26132361	Inflammatory bowel disease	Stillbirth	C	T	0.0579752	0.0101746	1.21194e-08	0.593	log odds	C	T	0.0201	0.0195	0.3026	0.5906	FALSE	FALSE	FALSE	TRUE
rs4703855	5	71693899	Inflammatory bowel disease	Stillbirth	T	C	-0.0710611	0.0109034	7.15649e-11	0.2998	log odds	T	C	-0.0087	0.0205	0.6707	0.2984	FALSE	FALSE	FALSE	TRUE
rs4743820	9	93928416	Inflammatory bowel disease	Stillbirth	T	C	0.0639523	0.0108526	3.79656e-09	0.7019	log odds	T	C	-0.0204	0.0204	0.3183	0.7019	FALSE	FALSE	FALSE	TRUE
rs4795397	17	38023745	Inflammatory bowel disease	Stillbirth	G	A	0.138343	0.00996661	8.30233e-44	0.4713	log odds	G	A	0.0025	0.0186	0.8919	0.48	FALSE	FALSE	FALSE	TRUE
rs4976646	5	176788570	Inflammatory bowel disease	Stillbirth	C	T	0.0730113	0.0104794	3.23445e-12	0.3415	log odds	C	T	0.0038	0.0197	0.8467	0.3364	FALSE	FALSE	FALSE	TRUE
rs516246	19	49206172	Inflammatory bowel disease	Stillbirth	T	C	0.0755599	0.0101797	1.14842e-13	0.4652	log odds	T	C	0.01	0.0188	0.5955	0.5059	FALSE	FALSE	FALSE	TRUE
rs55808324	14	88444752	Inflammatory bowel disease	Stillbirth	A	G	0.141213	0.016844	5.13452e-17	0.09318	log odds	A	G	-0.0198	0.0311	0.5248	0.1021	FALSE	FALSE	FALSE	TRUE
rs559928	11	64150370	Inflammatory bowel disease	Stillbirth	C	T	0.094388	0.0129645	3.32583e-13	0.8128	log odds	C	T	0.0143	0.024	0.5527	0.811	FALSE	FALSE	FALSE	TRUE
rs56167332	5	158827769	Inflammatory bowel disease	Stillbirth	A	C	0.155855	0.0104967	7.16638e-50	0.3375	log odds	A	C	-0.0041	0.02	0.8381	0.3457	FALSE	FALSE	FALSE	TRUE
rs6058869	20	31348750	Inflammatory bowel disease	Stillbirth	T	C	0.0556615	0.0100037	2.63494e-08	0.3991	log odds	T	C	-0.0053	0.019	0.7803	0.4115	FALSE	FALSE	FALSE	TRUE
rs6062496	20	62329099	Inflammatory bowel disease	Stillbirth	A	G	0.123216	0.0102312	2.10814e-33	0.5694	log odds	A	G	-0.0006	0.0187	0.9743	0.5474	FALSE	FALSE	FALSE	TRUE
rs6074022	20	44740196	Inflammatory bowel disease	Stillbirth	T	C	-0.0742587	0.0114338	8.32339e-11	0.7497	log odds	T	C	-0.0639	0.0214	0.002875	0.7544	FALSE	FALSE	FALSE	TRUE
rs6111031	20	1682037	Inflammatory bowel disease	Stillbirth	T	C	-0.264091	0.0147557	1.23225e-71	0.1591	log odds	T	C	0.0166	0.0285	0.5611	0.1206	FALSE	FALSE	FALSE	TRUE
rs62037363	16	28865042	Inflammatory bowel disease	Stillbirth	C	T	0.0987549	0.0102618	6.36209e-22	0.3911	log odds	C	T	-0.0057	0.0192	0.766	0.3977	FALSE	FALSE	FALSE	TRUE
rs62434177	6	138087506	Inflammatory bowel disease	Stillbirth	A	G	-0.179105	0.031375	1.13951e-08	0.03236	log odds	A	G	-0.0653	0.0575	0.2559	0.0287	FALSE	FALSE	FALSE	TRUE
rs6456426	6	21438889	Inflammatory bowel disease	Stillbirth	A	C	-0.0643405	0.0099028	8.18276e-11	0.4984	log odds	A	C	-0.0148	0.0187	0.4276	0.4996	FALSE	FALSE	FALSE	TRUE
rs6466198	7	107480126	Inflammatory bowel disease	Stillbirth	T	A	0.0841312	0.0102451	2.17771e-16	0.386	log odds	T	A	-0.0076	0.0192	0.6923	0.3894	FALSE	TRUE	FALSE	TRUE
rs648541	11	114429934	Inflammatory bowel disease	Stillbirth	G	A	-0.0648616	0.0106716	1.21728e-09	0.3409	log odds	G	A	-0.009	0.0198	0.6482	0.3303	FALSE	FALSE	FALSE	TRUE
rs6500315	16	50508101	Inflammatory bowel disease	Stillbirth	G	A	0.0766082	0.0118778	1.12065e-10	0.7753	log odds	G	A	-0.0185	0.0223	0.406	0.7703	FALSE	FALSE	FALSE	TRUE
rs6561151	13	44484706	Inflammatory bowel disease	Stillbirth	A	G	0.1	0.0118661	3.53346e-17	0.2235	log odds	A	G	0.0572	0.0228	0.01237	0.2065	FALSE	FALSE	FALSE	TRUE
rs6584281	10	101286480	Inflammatory bowel disease	Stillbirth	G	A	-0.164639	0.00992861	9.36268e-62	0.5188	log odds	G	A	-0.0214	0.0186	0.2493	0.5162	FALSE	FALSE	FALSE	TRUE
rs6588248	1	67652984	Inflammatory bowel disease	Stillbirth	G	T	0.0819867	0.0099185	1.38484e-16	0.5297	log odds	G	T	0.0072	0.019	0.7061	0.5325	FALSE	FALSE	FALSE	TRUE
rs6651252	8	129567181	Inflammatory bowel disease	Stillbirth	C	T	-0.0908484	0.014833	9.08239e-10	0.13	log odds	C	T	-0.0232	0.0279	0.4051	0.1298	FALSE	FALSE	FALSE	TRUE
rs6708373	2	234172846	Inflammatory bowel disease	Stillbirth	G	A	0.134178	0.0099341	1.42561e-41	0.5277	log odds	G	A	0.009	0.0187	0.6289	0.5231	FALSE	FALSE	FALSE	TRUE
rs6740462	2	65667272	Inflammatory bowel disease	Stillbirth	A	C	0.0799597	0.0116057	5.59114e-12	0.7378	log odds	A	C	-0.0016	0.0211	0.9395	0.7354	FALSE	FALSE	FALSE	TRUE
rs6745185	2	241586960	Inflammatory bowel disease	Stillbirth	G	T	0.0698267	0.0115253	1.37322e-09	0.7389	log odds	G	T	0.0044	0.0215	0.839	0.7459	FALSE	FALSE	FALSE	TRUE
rs67643815	18	67561508	Inflammatory bowel disease	Stillbirth	T	G	-0.0629092	0.0101798	6.41889e-10	0.5342	log odds	T	G	-0.044	0.0191	0.02131	0.5317	FALSE	FALSE	FALSE	TRUE
rs6933404	6	137959235	Inflammatory bowel disease	Stillbirth	C	T	0.0957518	0.0122643	5.83848e-15	0.2108	log odds	C	T	0.0106	0.0226	0.639	0.2191	FALSE	FALSE	FALSE	TRUE
rs7011507	8	49129242	Inflammatory bowel disease	Stillbirth	A	G	-0.0846011	0.0150825	2.03222e-08	0.1233	log odds	A	G	0.0363	0.0282	0.198	0.1225	FALSE	FALSE	FALSE	TRUE
rs7015630	8	90875918	Inflammatory bowel disease	Stillbirth	C	T	-0.0627799	0.0113167	2.89694e-08	0.2657	log odds	C	T	-0.0047	0.0212	0.8257	0.2668	FALSE	FALSE	FALSE	TRUE
rs71593329	5	158620079	Inflammatory bowel disease	Stillbirth	G	T	-0.0978042	0.0126731	1.18659e-14	0.1998	log odds	G	T	0.0005	0.0234	0.9824	0.2012	FALSE	FALSE	FALSE	TRUE
rs7194886	16	50725193	Inflammatory bowel disease	Stillbirth	T	C	-0.126026	0.0100135	2.53338e-36	0.4357	log odds	T	C	-0.0547	0.019	0.004045	0.4215	FALSE	FALSE	FALSE	TRUE
rs7240004	18	46395022	Inflammatory bowel disease	Stillbirth	G	A	-0.0665215	0.0102898	1.01436e-10	0.3795	log odds	G	A	-0.031	0.0199	0.1187	0.3685	FALSE	FALSE	FALSE	TRUE
rs7253253	19	10714058	Inflammatory bowel disease	Stillbirth	T	G	-0.134424	0.02313	6.18586e-09	0.95432	log odds	T	G	0.0767	0.0452	0.08945	0.9515	FALSE	FALSE	FALSE	TRUE
rs72634258	1	8150638	Inflammatory bowel disease	Stillbirth	C	T	-0.126877	0.0139965	1.24652e-19	0.1757	log odds	C	T	-0.0446	0.0248	0.07165	0.1765	FALSE	FALSE	FALSE	TRUE
rs72924296	2	199543967	Inflammatory bowel disease	Stillbirth	G	A	-0.0638392	0.0112629	1.44391e-08	0.2696	log odds	G	A	0.0082	0.0207	0.6923	0.2844	FALSE	FALSE	FALSE	TRUE
rs744166	17	40514201	Inflammatory bowel disease	Stillbirth	G	A	-0.100017	0.0102076	1.14446e-22	0.4204	log odds	G	A	0.0269	0.0188	0.1522	0.4262	FALSE	FALSE	FALSE	TRUE
rs7523442	1	20165971	Inflammatory bowel disease	Stillbirth	T	C	0.124537	0.00990061	2.76439e-36	0.5356	log odds	T	C	-0.0141	0.0188	0.4516	0.5361	FALSE	FALSE	FALSE	TRUE
rs7547569	1	67731368	Inflammatory bowel disease	Stillbirth	C	T	-0.6472	0.0232516	1.65196e-170	0.06675	log odds	C	T	0.0118	0.037	0.75	0.0688	FALSE	FALSE	FALSE	TRUE
rs7608910	2	61204856	Inflammatory bowel disease	Stillbirth	G	A	0.126444	0.0100484	2.59956e-36	0.3909	log odds	G	A	-0.0161	0.0194	0.4053	0.3762	FALSE	FALSE	FALSE	TRUE
rs7657746	4	123161619	Inflammatory bowel disease	Stillbirth	G	A	-0.0868542	0.0118004	1.83485e-13	0.244	log odds	G	A	-0.0208	0.0214	0.3326	0.2572	FALSE	FALSE	FALSE	TRUE
rs769177	6	31547611	Inflammatory bowel disease	Stillbirth	T	C	0.260903	0.0285603	6.5283e-20	0.02548	log odds	T	C	0.018	0.0664	0.7868	0.0205	FALSE	FALSE	FALSE	TRUE
rs7711427	5	40414886	Inflammatory bowel disease	Stillbirth	C	A	0.174764	0.0101797	4.62914e-66	0.613	log odds	C	A	-0.0023	0.0198	0.9065	0.605	FALSE	FALSE	FALSE	TRUE
rs7773324	6	382559	Inflammatory bowel disease	Stillbirth	A	G	0.061818	0.0106192	5.83687e-09	0.6002	log odds	A	G	-0.0164	0.0202	0.4155	0.6465	FALSE	FALSE	FALSE	TRUE
rs780094	2	27741237	Inflammatory bowel disease	Stillbirth	C	T	-0.0783055	0.00996426	3.88329e-15	0.6051	log odds	C	T	0.0113	0.0193	0.559	0.6193	FALSE	FALSE	FALSE	TRUE
rs7848647	9	117569046	Inflammatory bowel disease	Stillbirth	C	T	0.13239	0.0106897	3.15791e-35	0.6746	log odds	C	T	-0.0092	0.0198	0.6411	0.6716	FALSE	FALSE	FALSE	TRUE
rs78487399	2	43809347	Inflammatory bowel disease	Stillbirth	C	G	-0.132093	0.0163913	7.71081e-16	0.90326	log odds	C	G	0.0661	0.032	0.0386	0.9017	FALSE	TRUE	FALSE	TRUE
rs79980175	5	40521892	Inflammatory bowel disease	Stillbirth	C	A	-0.0953162	0.0148313	1.30404e-10	0.136	log odds	C	A	0.0253	0.0277	0.3622	0.1286	FALSE	FALSE	FALSE	TRUE
rs8127691	21	45614860	Inflammatory bowel disease	Stillbirth	C	T	-0.114259	0.0100818	8.97842e-30	0.6132	log odds	C	T	-0.0112	0.0191	0.5587	0.6096	FALSE	FALSE	FALSE	TRUE
rs913678	20	48955424	Inflammatory bowel disease	Stillbirth	C	T	-0.0691643	0.0105418	5.34687e-11	0.3293	log odds	C	T	0.0411	0.0198	0.03732	0.3334	FALSE	FALSE	FALSE	TRUE
rs9264942	6	31274380	Inflammatory bowel disease	Stillbirth	C	T	0.094692	0.0107773	1.54703e-18	0.3529	log odds	C	T	-0.023	0.0196	0.2414	0.3539	FALSE	FALSE	FALSE	TRUE
rs9273363	6	32626272	Inflammatory bowel disease	Stillbirth	A	C	-0.193129	0.0120075	3.30217e-58	0.2748	log odds	A	C	0.0052	0.0206	0.8018	0.3013	FALSE	FALSE	FALSE	TRUE
rs941823	13	41013977	Inflammatory bowel disease	Stillbirth	C	T	0.0830172	0.0115361	6.18728e-13	0.7509	log odds	C	T	-0.0155	0.0215	0.47	0.7448	FALSE	FALSE	FALSE	TRUE
rs9457247	6	167392174	Inflammatory bowel disease	Stillbirth	T	C	0.089151	0.0102086	2.48085e-18	0.5398	log odds	T	C	-0.0193	0.0186	0.3013	0.5258	FALSE	FALSE	FALSE	TRUE
rs9557207	13	100036418	Inflammatory bowel disease	Stillbirth	G	A	-0.0878448	0.0120782	3.5156e-13	0.2231	log odds	G	A	0.0337	0.0228	0.1391	0.2095	FALSE	FALSE	FALSE	TRUE
rs974801	4	106071064	Inflammatory bowel disease	Stillbirth	G	A	-0.0727718	0.0101382	7.07457e-13	0.3799	log odds	G	A	-0.0213	0.0195	0.274	0.3659	FALSE	FALSE	FALSE	TRUE
rs9836291	3	49697459	Inflammatory bowel disease	Stillbirth	A	G	0.160867	0.0105244	9.61391e-53	0.2878	log odds	A	G	0.0039	0.0204	0.8479	0.2923	FALSE	FALSE	FALSE	TRUE
rs9889296	17	32570547	Inflammatory bowel disease	Stillbirth	A	G	-0.104999	0.0112854	1.35301e-20	0.2723	log odds	A	G	-0.0019	0.0209	0.9284	0.2764	FALSE	FALSE	FALSE	TRUE
rs10142466	14	69271784	Inflammatory bowel disease	Hypertensive disorders of pregnancy	G	A	-0.0580054	0.010146	1.08365e-08	0.5065	log odds	G	A	-0.0277	0.009	0.002147	0.492	FALSE	FALSE	FALSE	TRUE
rs10758669	9	4981602	Inflammatory bowel disease	Hypertensive disorders of pregnancy	A	C	-0.148762	0.0102138	4.69894e-48	0.6504	log odds	A	C	-0.0049	0.0095	0.6056	0.6487	FALSE	FALSE	FALSE	TRUE
rs10761659	10	64445564	Inflammatory bowel disease	Hypertensive disorders of pregnancy	G	A	0.153811	0.0100347	4.9705e-53	0.5399	log odds	G	A	0.0015	0.0091	0.8726	0.536	FALSE	FALSE	FALSE	TRUE
rs10800309	1	161472158	Inflammatory bowel disease	Hypertensive disorders of pregnancy	G	A	-0.132111	0.010405	6.1546e-37	0.6578	log odds	G	A	0.0116	0.0096	0.2238	0.6479	FALSE	FALSE	FALSE	TRUE
rs10878302	12	40669826	Inflammatory bowel disease	Hypertensive disorders of pregnancy	A	T	0.112429	0.0192561	5.26393e-09	0.92855	log odds	A	T	0.0009	0.0179	0.9594	0.9299	FALSE	TRUE	FALSE	TRUE
rs10956252	8	126536137	Inflammatory bowel disease	Hypertensive disorders of pregnancy	G	C	0.0834795	0.0101714	2.26204e-16	0.6189	log odds	G	C	0.0086	0.0098	0.3805	0.6763	FALSE	TRUE	FALSE	TRUE
rs11152949	6	106449085	Inflammatory bowel disease	Hypertensive disorders of pregnancy	G	A	0.105057	0.0106717	7.2477e-23	0.3195	log odds	G	A	0.0132	0.0102	0.1948	0.2735	FALSE	FALSE	FALSE	TRUE
rs11185982	10	82305627	Inflammatory bowel disease	Hypertensive disorders of pregnancy	C	T	-0.077882	0.0137863	1.61161e-08	0.1517	log odds	C	T	0.0187	0.0134	0.1621	0.1306	FALSE	FALSE	FALSE	TRUE
rs11230563	11	60776209	Inflammatory bowel disease	Hypertensive disorders of pregnancy	T	C	-0.081194	0.0105845	1.70608e-14	0.348	log odds	T	C	0.017	0.01	0.09132	0.2926	FALSE	FALSE	FALSE	TRUE
rs11236797	11	76299649	Inflammatory bowel disease	Hypertensive disorders of pregnancy	A	C	0.150864	0.00996698	9.31751e-52	0.4444	log odds	A	C	-0.0055	0.0091	0.549	0.4177	FALSE	FALSE	FALSE	TRUE
rs11641016	16	86014881	Inflammatory bowel disease	Hypertensive disorders of pregnancy	G	C	-0.111288	0.0133908	9.50605e-17	0.1973	log odds	G	C	-0.0092	0.0105	0.377	0.2501	FALSE	TRUE	FALSE	TRUE
rs11677953	2	219121663	Inflammatory bowel disease	Hypertensive disorders of pregnancy	A	G	0.0790564	0.0100145	2.92213e-15	0.3969	log odds	A	G	0.0219	0.0096	0.02219	0.3463	FALSE	FALSE	FALSE	TRUE
rs11691685	2	145481827	Inflammatory bowel disease	Hypertensive disorders of pregnancy	G	A	-0.122467	0.0187977	7.26942e-11	0.08024	log odds	G	A	-0.0179	0.0165	0.2788	0.0831	FALSE	FALSE	FALSE	TRUE
rs11713774	3	18765978	Inflammatory bowel disease	Hypertensive disorders of pregnancy	C	T	0.0942858	0.0142704	3.91922e-11	0.1427	log odds	C	T	0.0133	0.0132	0.3133	0.1379	FALSE	FALSE	FALSE	TRUE
rs11793497	9	139271850	Inflammatory bowel disease	Hypertensive disorders of pregnancy	G	A	0.156206	0.0100484	1.70844e-54	0.423	log odds	G	A	-0.0015	0.0091	0.8663	0.4288	FALSE	FALSE	FALSE	TRUE
rs1182188	7	2869985	Inflammatory bowel disease	Hypertensive disorders of pregnancy	C	T	-0.0659028	0.0108086	1.07912e-09	0.2989	log odds	C	T	-0.0094	0.0097	0.3335	0.3358	FALSE	FALSE	FALSE	TRUE
rs12318183	12	68503836	Inflammatory bowel disease	Hypertensive disorders of pregnancy	A	C	0.109531	0.01008	1.66994e-27	0.3854	log odds	A	C	0.0061	0.0095	0.5203	0.3459	FALSE	FALSE	FALSE	TRUE
rs12411259	1	172866210	Inflammatory bowel disease	Hypertensive disorders of pregnancy	A	G	0.0669054	0.0115117	6.17504e-09	0.2401	log odds	A	G	-0.0049	0.0103	0.6319	0.2616	FALSE	FALSE	FALSE	TRUE
rs1250566	10	81046453	Inflammatory bowel disease	Hypertensive disorders of pregnancy	A	G	-0.100894	0.0110038	4.7698e-20	0.3161	log odds	A	G	-0.003	0.0093	0.7501	0.3876	FALSE	FALSE	FALSE	TRUE
rs12585310	13	27528347	Inflammatory bowel disease	Hypertensive disorders of pregnancy	A	G	0.0706485	0.0107636	5.24928e-11	0.3136	log odds	A	G	0.0054	0.0116	0.6445	0.3205	FALSE	FALSE	FALSE	TRUE
rs1267499	6	14715882	Inflammatory bowel disease	Hypertensive disorders of pregnancy	C	T	0.0821443	0.0125131	5.21555e-11	0.81	log odds	C	T	0.0135	0.0136	0.3209	0.8551	FALSE	FALSE	FALSE	TRUE
rs12718244	7	50175654	Inflammatory bowel disease	Hypertensive disorders of pregnancy	A	G	0.0761709	0.0100437	3.35274e-14	0.4081	log odds	A	G	0.0081	0.0096	0.4007	0.3424	FALSE	FALSE	FALSE	TRUE
rs12722515	10	6081230	Inflammatory bowel disease	Hypertensive disorders of pregnancy	A	C	-0.0989022	0.0142955	4.56773e-12	0.1627	log odds	A	C	0.013	0.0123	0.2906	0.1652	FALSE	FALSE	FALSE	TRUE
rs1292053	17	57963537	Inflammatory bowel disease	Hypertensive disorders of pregnancy	G	A	0.0701035	0.00982936	9.88781e-13	0.442	log odds	G	A	0.0199	0.0092	0.03046	0.4353	FALSE	FALSE	FALSE	TRUE
rs1297258	21	16806709	Inflammatory bowel disease	Hypertensive disorders of pregnancy	T	C	-0.114524	0.0100654	5.37898e-30	0.4249	log odds	T	C	-0.0199	0.0092	0.03044	0.4134	FALSE	FALSE	FALSE	TRUE
rs13107612	4	102739980	Inflammatory bowel disease	Hypertensive disorders of pregnancy	T	C	0.0732561	0.0108741	1.61994e-11	0.2969	log odds	T	C	-0.0142	0.0099	0.1533	0.294	FALSE	FALSE	FALSE	TRUE
rs13204742	6	128245765	Inflammatory bowel disease	Hypertensive disorders of pregnancy	T	G	0.0916208	0.0147604	5.39312e-10	0.1267	log odds	T	G	0.0263	0.0135	0.05213	0.1278	FALSE	FALSE	FALSE	TRUE
rs13407913	2	25097644	Inflammatory bowel disease	Hypertensive disorders of pregnancy	G	A	0.0917072	0.00988181	1.6885e-20	0.4306	log odds	G	A	0.0261	0.0091	0.004131	0.422	FALSE	FALSE	FALSE	TRUE
rs1363907	5	96252803	Inflammatory bowel disease	Hypertensive disorders of pregnancy	A	G	0.0815026	0.0104086	4.86519e-15	0.4212	log odds	A	G	0.042	0.0092	4.893e-06	0.4022	FALSE	FALSE	FALSE	TRUE
rs1388585	12	40531691	Inflammatory bowel disease	Hypertensive disorders of pregnancy	A	G	-0.30489	0.031707	6.8533e-22	0.98081	log odds	A	G	0.0622	0.0305	0.04165	0.975	FALSE	FALSE	FALSE	TRUE
rs1420098	2	102984279	Inflammatory bowel disease	Hypertensive disorders of pregnancy	C	T	-0.0952951	0.0102776	1.82516e-20	0.3877	log odds	C	T	0.0025	0.0092	0.7834	0.3939	FALSE	FALSE	FALSE	TRUE
rs1517352	2	191931464	Inflammatory bowel disease	Hypertensive disorders of pregnancy	C	A	0.0778816	0.0102944	3.86545e-14	0.6048	log odds	C	A	-0.0082	0.0093	0.3778	0.6229	FALSE	FALSE	FALSE	TRUE
rs1569328	14	75741751	Inflammatory bowel disease	Hypertensive disorders of pregnancy	T	C	-0.0809722	0.0136766	3.20959e-09	0.1702	log odds	T	C	0.0027	0.0141	0.8485	0.1775	FALSE	FALSE	FALSE	TRUE
rs17293632	15	67442596	Inflammatory bowel disease	Hypertensive disorders of pregnancy	T	C	0.107165	0.0116106	2.70894e-20	0.2364	log odds	T	C	-0.0071	0.0105	0.5027	0.2519	FALSE	FALSE	FALSE	TRUE
rs17651741	15	38869666	Inflammatory bowel disease	Hypertensive disorders of pregnancy	A	G	0.0702476	0.0126505	2.80892e-08	0.191	log odds	A	G	0.014	0.0115	0.2227	0.1911	FALSE	FALSE	FALSE	TRUE
rs17694108	19	33731551	Inflammatory bowel disease	Hypertensive disorders of pregnancy	A	G	0.0857629	0.0111165	1.21032e-14	0.2797	log odds	A	G	-0.0021	0.0096	0.8313	0.3306	FALSE	FALSE	FALSE	TRUE
rs17780256	17	70642923	Inflammatory bowel disease	Hypertensive disorders of pregnancy	C	A	-0.083427	0.0125693	3.19374e-11	0.1927	log odds	C	A	-0.0039	0.0119	0.7413	0.1758	FALSE	FALSE	FALSE	TRUE
rs181826	5	141526057	Inflammatory bowel disease	Hypertensive disorders of pregnancy	A	C	0.0820444	0.0104471	4.05229e-15	0.6266	log odds	A	C	-0.0067	0.0095	0.4838	0.6445	FALSE	FALSE	FALSE	TRUE
rs1847472	6	90973159	Inflammatory bowel disease	Hypertensive disorders of pregnancy	A	C	-0.0672805	0.0108961	6.62857e-10	0.3421	log odds	A	C	0.0101	0.0102	0.3218	0.2831	FALSE	FALSE	FALSE	TRUE
rs1990760	2	163124051	Inflammatory bowel disease	Hypertensive disorders of pregnancy	T	C	-0.0671151	0.0107006	3.56246e-10	0.6085	log odds	T	C	-0.0066	0.0093	0.4789	0.5928	FALSE	FALSE	FALSE	TRUE
rs2024092	19	1124031	Inflammatory bowel disease	Hypertensive disorders of pregnancy	A	G	0.106813	0.0121076	1.1246e-18	0.2162	log odds	A	G	0.0084	0.0108	0.4385	0.2228	FALSE	FALSE	FALSE	TRUE
rs2050392	10	30691503	Inflammatory bowel disease	Hypertensive disorders of pregnancy	A	G	0.0691178	0.0102921	1.87241e-11	0.6003	log odds	A	G	0.001	0.0092	0.9095	0.5902	FALSE	FALSE	FALSE	TRUE
rs2143178	22	39660829	Inflammatory bowel disease	Hypertensive disorders of pregnancy	C	T	-0.176684	0.0137017	4.79954e-38	0.1658	log odds	C	T	0.0031	0.0134	0.8175	0.1325	FALSE	FALSE	FALSE	TRUE
rs2153283	10	59972299	Inflammatory bowel disease	Hypertensive disorders of pregnancy	A	C	-0.0859637	0.0127458	1.53568e-11	0.217	log odds	A	C	-0.0046	0.0108	0.673	0.225	FALSE	FALSE	FALSE	TRUE
rs2270395	16	50846832	Inflammatory bowel disease	Hypertensive disorders of pregnancy	T	C	0.0778411	0.0118554	5.17249e-11	0.7616	log odds	T	C	0.0068	0.0102	0.5019	0.7184	FALSE	FALSE	FALSE	TRUE
rs2274351	10	104264107	Inflammatory bowel disease	Hypertensive disorders of pregnancy	T	C	0.0604993	0.0104442	6.93043e-09	0.5373	log odds	T	C	0.0176	0.009	0.05113	0.5181	FALSE	FALSE	FALSE	TRUE
rs2297559	1	160854526	Inflammatory bowel disease	Hypertensive disorders of pregnancy	A	G	0.0741659	0.0110454	1.88495e-11	0.6822	log odds	A	G	0.0068	0.0097	0.4816	0.6766	FALSE	FALSE	FALSE	TRUE
rs2328546	6	20657345	Inflammatory bowel disease	Hypertensive disorders of pregnancy	C	T	0.0940162	0.0126938	1.29718e-13	0.8014	log odds	C	T	-0.0146	0.0107	0.1709	0.7674	FALSE	FALSE	FALSE	TRUE
rs2395022	7	98750379	Inflammatory bowel disease	Hypertensive disorders of pregnancy	C	A	-0.181635	0.0233963	8.26799e-15	0.95885	log odds	C	A	-0.0109	0.0266	0.6831	0.9556	FALSE	FALSE	FALSE	TRUE
rs2488397	1	197701279	Inflammatory bowel disease	Hypertensive disorders of pregnancy	C	G	0.09881	0.0121644	4.55302e-16	0.2037	log odds	C	G	0.0133	0.0121	0.2714	0.1733	FALSE	TRUE	FALSE	TRUE
rs2497318	10	94432000	Inflammatory bowel disease	Hypertensive disorders of pregnancy	T	C	-0.0635464	0.00989735	1.35781e-10	0.4504	log odds	T	C	-0.0095	0.0091	0.2941	0.4456	FALSE	FALSE	FALSE	TRUE
rs2538470	7	148220448	Inflammatory bowel disease	Hypertensive disorders of pregnancy	G	A	-0.0675599	0.0101646	2.99916e-11	0.6378	log odds	G	A	-0.0021	0.0093	0.8253	0.6241	FALSE	FALSE	FALSE	TRUE
rs259964	20	57824309	Inflammatory bowel disease	Hypertensive disorders of pregnancy	G	A	-0.0674584	0.00983489	6.92947e-12	0.5414	log odds	G	A	-0.0118	0.0091	0.1957	0.5627	FALSE	FALSE	FALSE	TRUE
rs2688608	10	75658349	Inflammatory bowel disease	Hypertensive disorders of pregnancy	T	G	0.062403	0.00988642	2.75467e-10	0.557	log odds	T	G	-0.0204	0.009	0.02405	0.4891	FALSE	FALSE	FALSE	TRUE
rs272882	5	131669161	Inflammatory bowel disease	Hypertensive disorders of pregnancy	T	G	0.166117	0.0108875	1.46656e-52	0.6733	log odds	T	G	0.0078	0.0093	0.4005	0.6126	FALSE	FALSE	FALSE	TRUE
rs2836883	21	40466744	Inflammatory bowel disease	Hypertensive disorders of pregnancy	A	G	-0.168413	0.0115451	3.37831e-48	0.2728	log odds	A	G	0.0252	0.0103	0.01466	0.2574	FALSE	FALSE	FALSE	TRUE
rs2847278	18	12778715	Inflammatory bowel disease	Hypertensive disorders of pregnancy	T	C	-0.144528	0.0132236	8.32722e-28	0.841	log odds	T	C	0.013	0.0124	0.2954	0.8417	FALSE	FALSE	FALSE	TRUE
rs2974935	1	155181843	Inflammatory bowel disease	Hypertensive disorders of pregnancy	T	G	0.0687256	0.0100715	8.86748e-12	0.4948	log odds	T	G	0.0052	0.0091	0.5647	0.5318	FALSE	FALSE	FALSE	TRUE
rs3024493	1	206943968	Inflammatory bowel disease	Hypertensive disorders of pregnancy	A	C	0.196922	0.0131753	1.64778e-50	0.1572	log odds	A	C	0.0052	0.0126	0.6787	0.1555	FALSE	FALSE	FALSE	TRUE
rs3184504	12	111884608	Inflammatory bowel disease	Hypertensive disorders of pregnancy	C	T	-0.0600317	0.00989211	1.28988e-09	0.5074	log odds	C	T	-0.069	0.0092	6.333e-14	0.5728	FALSE	FALSE	FALSE	TRUE
rs34779708	10	35466185	Inflammatory bowel disease	Hypertensive disorders of pregnancy	G	T	0.106679	0.0102408	2.073e-25	0.3512	log odds	G	T	-0.0034	0.0094	0.718	0.3596	FALSE	FALSE	FALSE	TRUE
rs34804116	5	72539850	Inflammatory bowel disease	Hypertensive disorders of pregnancy	A	C	-0.0574631	0.0104322	3.62402e-08	0.3867	log odds	A	C	0.0036	0.0093	0.6977	0.3843	FALSE	FALSE	FALSE	TRUE
rs34856868	1	92554283	Inflammatory bowel disease	Hypertensive disorders of pregnancy	A	G	-0.195275	0.0340546	9.79873e-09	0.03159	log odds	A	G	-0.0091	0.0306	0.7672	0.0341	FALSE	FALSE	FALSE	TRUE
rs35164067	19	10525181	Inflammatory bowel disease	Hypertensive disorders of pregnancy	A	G	-0.11754	0.0127318	2.65705e-20	0.2039	log odds	A	G	-0.0065	0.0116	0.5779	0.1865	FALSE	FALSE	FALSE	TRUE
rs35256947	2	231161026	Inflammatory bowel disease	Hypertensive disorders of pregnancy	C	T	0.0821647	0.0113176	3.87347e-13	0.2594	log odds	C	T	0.0108	0.0107	0.3116	0.2315	FALSE	FALSE	FALSE	TRUE
rs35730213	1	200874229	Inflammatory bowel disease	Hypertensive disorders of pregnancy	C	G	-0.159624	0.0113656	8.33489e-45	0.2807	log odds	C	G	-0.0067	0.0106	0.523	0.2471	FALSE	TRUE	FALSE	TRUE
rs36048684	5	158822929	Inflammatory bowel disease	Hypertensive disorders of pregnancy	A	T	-0.0941465	0.0159649	3.69939e-09	0.1107	log odds	A	T	0.0059	0.0165	0.7212	0.0854	FALSE	TRUE	FALSE	TRUE
rs367569	16	11365500	Inflammatory bowel disease	Hypertensive disorders of pregnancy	T	C	-0.0958166	0.011275	1.92664e-17	0.2891	log odds	T	C	-0.0005	0.0101	0.96	0.2762	FALSE	FALSE	FALSE	TRUE
rs3776414	5	10689562	Inflammatory bowel disease	Hypertensive disorders of pregnancy	G	T	0.0773716	0.0101613	2.65033e-14	0.3756	log odds	G	T	0.0183	0.0097	0.05883	0.3257	FALSE	FALSE	FALSE	TRUE
rs3801835	7	26852053	Inflammatory bowel disease	Hypertensive disorders of pregnancy	T	C	0.064107	0.0106005	1.47058e-09	0.3447	log odds	T	C	-0.0183	0.0099	0.06432	0.296	FALSE	FALSE	FALSE	TRUE
rs3853824	17	54880993	Inflammatory bowel disease	Hypertensive disorders of pregnancy	C	T	0.064031	0.0104099	7.70123e-10	0.6385	log odds	C	T	-0.0117	0.0092	0.2039	0.5835	FALSE	FALSE	FALSE	TRUE
rs4692386	4	26132361	Inflammatory bowel disease	Hypertensive disorders of pregnancy	C	T	0.0579752	0.0101746	1.21194e-08	0.593	log odds	C	T	-0.004	0.0113	0.7234	0.6181	FALSE	FALSE	FALSE	TRUE
rs4703855	5	71693899	Inflammatory bowel disease	Hypertensive disorders of pregnancy	T	C	-0.0710611	0.0109034	7.15649e-11	0.2998	log odds	T	C	-0.0062	0.0095	0.5156	0.3476	FALSE	FALSE	FALSE	TRUE
rs4743820	9	93928416	Inflammatory bowel disease	Hypertensive disorders of pregnancy	T	C	0.0639523	0.0108526	3.79656e-09	0.7019	log odds	T	C	0.012	0.0096	0.2121	0.6753	FALSE	FALSE	FALSE	TRUE
rs4795397	17	38023745	Inflammatory bowel disease	Hypertensive disorders of pregnancy	G	A	0.138343	0.00996661	8.30233e-44	0.4713	log odds	G	A	0.0338	0.009	0.000179	0.5056	FALSE	FALSE	FALSE	TRUE
rs4976646	5	176788570	Inflammatory bowel disease	Hypertensive disorders of pregnancy	C	T	0.0730113	0.0104794	3.23445e-12	0.3415	log odds	C	T	0.0196	0.0094	0.03826	0.3488	FALSE	FALSE	FALSE	TRUE
rs516246	19	49206172	Inflammatory bowel disease	Hypertensive disorders of pregnancy	T	C	0.0755599	0.0101797	1.14842e-13	0.4652	log odds	T	C	0.0031	0.0093	0.7355	0.4125	FALSE	FALSE	FALSE	TRUE
rs55808324	14	88444752	Inflammatory bowel disease	Hypertensive disorders of pregnancy	A	G	0.141213	0.016844	5.13452e-17	0.09318	log odds	A	G	-0.0138	0.0159	0.3844	0.0926	FALSE	FALSE	FALSE	TRUE
rs559928	11	64150370	Inflammatory bowel disease	Hypertensive disorders of pregnancy	C	T	0.094388	0.0129645	3.32583e-13	0.8128	log odds	C	T	0.0106	0.0114	0.3503	0.8059	FALSE	FALSE	FALSE	TRUE
rs56167332	5	158827769	Inflammatory bowel disease	Hypertensive disorders of pregnancy	A	C	0.155855	0.0104967	7.16638e-50	0.3375	log odds	A	C	-0.0038	0.0097	0.695	0.3244	FALSE	FALSE	FALSE	TRUE
rs6058869	20	31348750	Inflammatory bowel disease	Hypertensive disorders of pregnancy	T	C	0.0556615	0.0100037	2.63494e-08	0.3991	log odds	T	C	-0.0028	0.0092	0.7632	0.412	FALSE	FALSE	FALSE	TRUE
rs6062496	20	62329099	Inflammatory bowel disease	Hypertensive disorders of pregnancy	A	G	0.123216	0.0102312	2.10814e-33	0.5694	log odds	A	G	0.012	0.0093	0.1973	0.6112	FALSE	FALSE	FALSE	TRUE
rs6074022	20	44740196	Inflammatory bowel disease	Hypertensive disorders of pregnancy	T	C	-0.0742587	0.0114338	8.32339e-11	0.7497	log odds	T	C	0.0147	0.0102	0.1502	0.7354	FALSE	FALSE	FALSE	TRUE
rs6111031	20	1682037	Inflammatory bowel disease	Hypertensive disorders of pregnancy	T	C	-0.264091	0.0147557	1.23225e-71	0.1591	log odds	T	C	-0.0048	0.0138	0.726	0.1224	FALSE	FALSE	FALSE	TRUE
rs62037363	16	28865042	Inflammatory bowel disease	Hypertensive disorders of pregnancy	C	T	0.0987549	0.0102618	6.36209e-22	0.3911	log odds	C	T	0.0451	0.0092	1.087e-06	0.4076	FALSE	FALSE	FALSE	TRUE
rs62434177	6	138087506	Inflammatory bowel disease	Hypertensive disorders of pregnancy	A	G	-0.179105	0.031375	1.13951e-08	0.03236	log odds	A	G	0.0126	0.0212	0.5512	0.0514	FALSE	FALSE	FALSE	TRUE
rs6456426	6	21438889	Inflammatory bowel disease	Hypertensive disorders of pregnancy	A	C	-0.0643405	0.0099028	8.18276e-11	0.4984	log odds	A	C	-0.0101	0.009	0.2612	0.4957	FALSE	FALSE	FALSE	TRUE
rs6466198	7	107480126	Inflammatory bowel disease	Hypertensive disorders of pregnancy	T	A	0.0841312	0.0102451	2.17771e-16	0.386	log odds	T	A	-0.0141	0.0093	0.1314	0.3769	FALSE	TRUE	FALSE	TRUE
rs648541	11	114429934	Inflammatory bowel disease	Hypertensive disorders of pregnancy	G	A	-0.0648616	0.0106716	1.21728e-09	0.3409	log odds	G	A	-0.0044	0.0094	0.6376	0.3686	FALSE	FALSE	FALSE	TRUE
rs6500315	16	50508101	Inflammatory bowel disease	Hypertensive disorders of pregnancy	G	A	0.0766082	0.0118778	1.12065e-10	0.7753	log odds	G	A	0.0115	0.0119	0.3338	0.812	FALSE	FALSE	FALSE	TRUE
rs6561151	13	44484706	Inflammatory bowel disease	Hypertensive disorders of pregnancy	A	G	0.1	0.0118661	3.53346e-17	0.2235	log odds	A	G	0.0061	0.0114	0.5941	0.1938	FALSE	FALSE	FALSE	TRUE
rs6584281	10	101286480	Inflammatory bowel disease	Hypertensive disorders of pregnancy	G	A	-0.164639	0.00992861	9.36268e-62	0.5188	log odds	G	A	0.0106	0.009	0.2385	0.5269	FALSE	FALSE	FALSE	TRUE
rs6588248	1	67652984	Inflammatory bowel disease	Hypertensive disorders of pregnancy	G	T	0.0819867	0.0099185	1.38484e-16	0.5297	log odds	G	T	0.0082	0.0108	0.4492	0.5031	FALSE	FALSE	FALSE	TRUE
rs6651252	8	129567181	Inflammatory bowel disease	Hypertensive disorders of pregnancy	C	T	-0.0908484	0.014833	9.08239e-10	0.13	log odds	C	T	0.0166	0.0138	0.228	0.1251	FALSE	FALSE	FALSE	TRUE
rs6708373	2	234172846	Inflammatory bowel disease	Hypertensive disorders of pregnancy	G	A	0.134178	0.0099341	1.42561e-41	0.5277	log odds	G	A	0.0242	0.0091	0.007474	0.4697	FALSE	FALSE	FALSE	TRUE
rs6740462	2	65667272	Inflammatory bowel disease	Hypertensive disorders of pregnancy	A	C	0.0799597	0.0116057	5.59114e-12	0.7378	log odds	A	C	0.0018	0.0096	0.848	0.664	FALSE	FALSE	FALSE	TRUE
rs6745185	2	241586960	Inflammatory bowel disease	Hypertensive disorders of pregnancy	G	T	0.0698267	0.0115253	1.37322e-09	0.7389	log odds	G	T	0.0044	0.0116	0.7075	0.8086	FALSE	FALSE	FALSE	TRUE
rs67643815	18	67561508	Inflammatory bowel disease	Hypertensive disorders of pregnancy	T	G	-0.0629092	0.0101798	6.41889e-10	0.5342	log odds	T	G	0.0024	0.011	0.8302	0.5781	FALSE	FALSE	FALSE	TRUE
rs6933404	6	137959235	Inflammatory bowel disease	Hypertensive disorders of pregnancy	C	T	0.0957518	0.0122643	5.83848e-15	0.2108	log odds	C	T	-0.0021	0.0112	0.8488	0.2044	FALSE	FALSE	FALSE	TRUE
rs7011507	8	49129242	Inflammatory bowel disease	Hypertensive disorders of pregnancy	A	G	-0.0846011	0.0150825	2.03222e-08	0.1233	log odds	A	G	-0.0209	0.0152	0.1704	0.1025	FALSE	FALSE	FALSE	TRUE
rs7015630	8	90875918	Inflammatory bowel disease	Hypertensive disorders of pregnancy	C	T	-0.0627799	0.0113167	2.89694e-08	0.2657	log odds	C	T	-0.0025	0.0101	0.8092	0.2738	FALSE	FALSE	FALSE	TRUE
rs71593329	5	158620079	Inflammatory bowel disease	Hypertensive disorders of pregnancy	G	T	-0.0978042	0.0126731	1.18659e-14	0.1998	log odds	G	T	0.0396	0.0121	0.001012	0.177	FALSE	FALSE	FALSE	TRUE
rs7194886	16	50725193	Inflammatory bowel disease	Hypertensive disorders of pregnancy	T	C	-0.126026	0.0100135	2.53338e-36	0.4357	log odds	T	C	0.0075	0.0091	0.4109	0.4714	FALSE	FALSE	FALSE	TRUE
rs7240004	18	46395022	Inflammatory bowel disease	Hypertensive disorders of pregnancy	G	A	-0.0665215	0.0102898	1.01436e-10	0.3795	log odds	G	A	-0.0137	0.0114	0.2285	0.3775	FALSE	FALSE	FALSE	TRUE
rs7253253	19	10714058	Inflammatory bowel disease	Hypertensive disorders of pregnancy	T	G	-0.134424	0.02313	6.18586e-09	0.95432	log odds	T	G	-0.0011	0.0201	0.9556	0.9451	FALSE	FALSE	FALSE	TRUE
rs72634258	1	8150638	Inflammatory bowel disease	Hypertensive disorders of pregnancy	C	T	-0.126877	0.0139965	1.24652e-19	0.1757	log odds	C	T	-0.0051	0.0108	0.6387	0.232	FALSE	FALSE	FALSE	TRUE
rs72924296	2	199543967	Inflammatory bowel disease	Hypertensive disorders of pregnancy	G	A	-0.0638392	0.0112629	1.44391e-08	0.2696	log odds	G	A	-0.0172	0.0105	0.1009	0.2494	FALSE	FALSE	FALSE	TRUE
rs744166	17	40514201	Inflammatory bowel disease	Hypertensive disorders of pregnancy	G	A	-0.100017	0.0102076	1.14446e-22	0.4204	log odds	G	A	0.0106	0.0091	0.2444	0.4224	FALSE	FALSE	FALSE	TRUE
rs7523442	1	20165971	Inflammatory bowel disease	Hypertensive disorders of pregnancy	T	C	0.124537	0.00990061	2.76439e-36	0.5356	log odds	T	C	0.006	0.009	0.5078	0.4993	FALSE	FALSE	FALSE	TRUE
rs7547569	1	67731368	Inflammatory bowel disease	Hypertensive disorders of pregnancy	C	T	-0.6472	0.0232516	1.65196e-170	0.06675	log odds	C	T	0.0074	0.0208	0.7228	0.0499	FALSE	FALSE	FALSE	TRUE
rs7608910	2	61204856	Inflammatory bowel disease	Hypertensive disorders of pregnancy	G	A	0.126444	0.0100484	2.59956e-36	0.3909	log odds	G	A	-0.0126	0.0095	0.1808	0.3688	FALSE	FALSE	FALSE	TRUE
rs7657746	4	123161619	Inflammatory bowel disease	Hypertensive disorders of pregnancy	G	A	-0.0868542	0.0118004	1.83485e-13	0.244	log odds	G	A	-0.0305	0.0119	0.01058	0.1946	FALSE	FALSE	FALSE	TRUE
rs769177	6	31547611	Inflammatory bowel disease	Hypertensive disorders of pregnancy	T	C	0.260903	0.0285603	6.5283e-20	0.02548	log odds	T	C	-0.0221	0.0228	0.3325	0.0505	FALSE	FALSE	FALSE	TRUE
rs7773324	6	382559	Inflammatory bowel disease	Hypertensive disorders of pregnancy	A	G	0.061818	0.0106192	5.83687e-09	0.6002	log odds	A	G	0.0009	0.011	0.9351	0.5621	FALSE	FALSE	FALSE	TRUE
rs780094	2	27741237	Inflammatory bowel disease	Hypertensive disorders of pregnancy	C	T	-0.0783055	0.00996426	3.88329e-15	0.6051	log odds	C	T	-0.0083	0.0096	0.3872	0.6524	FALSE	FALSE	FALSE	TRUE
rs7848647	9	117569046	Inflammatory bowel disease	Hypertensive disorders of pregnancy	C	T	0.13239	0.0106897	3.15791e-35	0.6746	log odds	C	T	-0.0085	0.0097	0.3795	0.6793	FALSE	FALSE	FALSE	TRUE
rs78487399	2	43809347	Inflammatory bowel disease	Hypertensive disorders of pregnancy	C	G	-0.132093	0.0163913	7.71081e-16	0.90326	log odds	C	G	-0.0046	0.0181	0.7975	0.9287	FALSE	TRUE	FALSE	TRUE
rs79980175	5	40521892	Inflammatory bowel disease	Hypertensive disorders of pregnancy	C	A	-0.0953162	0.0148313	1.30404e-10	0.136	log odds	C	A	0.0232	0.0122	0.05619	0.1668	FALSE	FALSE	FALSE	TRUE
rs913678	20	48955424	Inflammatory bowel disease	Hypertensive disorders of pregnancy	C	T	-0.0691643	0.0105418	5.34687e-11	0.3293	log odds	C	T	-0.0136	0.0095	0.1504	0.347	FALSE	FALSE	FALSE	TRUE
rs9264942	6	31274380	Inflammatory bowel disease	Hypertensive disorders of pregnancy	C	T	0.094692	0.0107773	1.54703e-18	0.3529	log odds	C	T	-0.011	0.0101	0.2751	0.2927	FALSE	FALSE	FALSE	TRUE
rs9273363	6	32626272	Inflammatory bowel disease	Hypertensive disorders of pregnancy	A	C	-0.193129	0.0120075	3.30217e-58	0.2748	log odds	A	C	0.0396	0.0102	0.0001014	0.2951	FALSE	FALSE	FALSE	TRUE
rs941823	13	41013977	Inflammatory bowel disease	Hypertensive disorders of pregnancy	C	T	0.0830172	0.0115361	6.18728e-13	0.7509	log odds	C	T	-0.0009	0.0103	0.9336	0.7368	FALSE	FALSE	FALSE	TRUE
rs9457247	6	167392174	Inflammatory bowel disease	Hypertensive disorders of pregnancy	T	C	0.089151	0.0102086	2.48085e-18	0.5398	log odds	T	C	0.0079	0.009	0.3811	0.5063	FALSE	FALSE	FALSE	TRUE
rs9557207	13	100036418	Inflammatory bowel disease	Hypertensive disorders of pregnancy	G	A	-0.0878448	0.0120782	3.5156e-13	0.2231	log odds	G	A	-0.012	0.0124	0.332	0.1696	FALSE	FALSE	FALSE	TRUE
rs974801	4	106071064	Inflammatory bowel disease	Hypertensive disorders of pregnancy	G	A	-0.0727718	0.0101382	7.07457e-13	0.3799	log odds	G	A	-0.0057	0.0094	0.5416	0.3838	FALSE	FALSE	FALSE	TRUE
rs9836291	3	49697459	Inflammatory bowel disease	Hypertensive disorders of pregnancy	A	G	0.160867	0.0105244	9.61391e-53	0.2878	log odds	A	G	-0.0227	0.0094	0.01582	0.3722	FALSE	FALSE	FALSE	TRUE
rs9889296	17	32570547	Inflammatory bowel disease	Hypertensive disorders of pregnancy	A	G	-0.104999	0.0112854	1.35301e-20	0.2723	log odds	A	G	-0.0118	0.0097	0.2257	0.3179	FALSE	FALSE	FALSE	TRUE
rs10142466	14	69271784	Inflammatory bowel disease	Gestational diabetes mellitus	G	A	-0.0580054	0.010146	1.08365e-08	0.5065	log odds	G	A	-0.0106	0.0103	0.3016	0.4893	FALSE	FALSE	FALSE	TRUE
rs10758669	9	4981602	Inflammatory bowel disease	Gestational diabetes mellitus	A	C	-0.148762	0.0102138	4.69894e-48	0.6504	log odds	A	C	0.0099	0.011	0.3684	0.6455	FALSE	FALSE	FALSE	TRUE
rs10761659	10	64445564	Inflammatory bowel disease	Gestational diabetes mellitus	G	A	0.153811	0.0100347	4.9705e-53	0.5399	log odds	G	A	0.0063	0.0103	0.5423	0.5323	FALSE	FALSE	FALSE	TRUE
rs10800309	1	161472158	Inflammatory bowel disease	Gestational diabetes mellitus	G	A	-0.132111	0.010405	6.1546e-37	0.6578	log odds	G	A	0.0125	0.0107	0.2429	0.6425	FALSE	FALSE	FALSE	TRUE
rs10878302	12	40669826	Inflammatory bowel disease	Gestational diabetes mellitus	A	T	0.112429	0.0192561	5.26393e-09	0.92855	log odds	A	T	-0.002	0.0209	0.9226	0.9346	FALSE	TRUE	FALSE	TRUE
rs10956252	8	126536137	Inflammatory bowel disease	Gestational diabetes mellitus	G	C	0.0834795	0.0101714	2.26204e-16	0.6189	log odds	G	C	-0.0072	0.0112	0.5188	0.6954	FALSE	TRUE	FALSE	TRUE
rs11152949	6	106449085	Inflammatory bowel disease	Gestational diabetes mellitus	G	A	0.105057	0.0106717	7.2477e-23	0.3195	log odds	G	A	-0.011	0.0119	0.3564	0.2649	FALSE	FALSE	FALSE	TRUE
rs11185982	10	82305627	Inflammatory bowel disease	Gestational diabetes mellitus	C	T	-0.077882	0.0137863	1.61161e-08	0.1517	log odds	C	T	0.0147	0.0156	0.3459	0.1295	FALSE	FALSE	FALSE	TRUE
rs11230563	11	60776209	Inflammatory bowel disease	Gestational diabetes mellitus	T	C	-0.081194	0.0105845	1.70608e-14	0.348	log odds	T	C	0.0086	0.0117	0.4593	0.2733	FALSE	FALSE	FALSE	TRUE
rs11236797	11	76299649	Inflammatory bowel disease	Gestational diabetes mellitus	A	C	0.150864	0.00996698	9.31751e-52	0.4444	log odds	A	C	0.0028	0.0104	0.7898	0.4127	FALSE	FALSE	FALSE	TRUE
rs11641016	16	86014881	Inflammatory bowel disease	Gestational diabetes mellitus	G	C	-0.111288	0.0133908	9.50605e-17	0.1973	log odds	G	C	0.0051	0.012	0.673	0.2537	FALSE	TRUE	FALSE	TRUE
rs11677953	2	219121663	Inflammatory bowel disease	Gestational diabetes mellitus	A	G	0.0790564	0.0100145	2.92213e-15	0.3969	log odds	A	G	0.0054	0.011	0.6252	0.335	FALSE	FALSE	FALSE	TRUE
rs11691685	2	145481827	Inflammatory bowel disease	Gestational diabetes mellitus	G	A	-0.122467	0.0187977	7.26942e-11	0.08024	log odds	G	A	-0.01	0.0192	0.6021	0.0806	FALSE	FALSE	FALSE	TRUE
rs11713774	3	18765978	Inflammatory bowel disease	Gestational diabetes mellitus	C	T	0.0942858	0.0142704	3.91922e-11	0.1427	log odds	C	T	0.0106	0.0156	0.4947	0.1264	FALSE	FALSE	FALSE	TRUE
rs11793497	9	139271850	Inflammatory bowel disease	Gestational diabetes mellitus	G	A	0.156206	0.0100484	1.70844e-54	0.423	log odds	G	A	-0.0236	0.0104	0.02362	0.4189	FALSE	FALSE	FALSE	TRUE
rs1182188	7	2869985	Inflammatory bowel disease	Gestational diabetes mellitus	C	T	-0.0659028	0.0108086	1.07912e-09	0.2989	log odds	C	T	0.006	0.0109	0.5804	0.3458	FALSE	FALSE	FALSE	TRUE
rs12318183	12	68503836	Inflammatory bowel disease	Gestational diabetes mellitus	A	C	0.109531	0.01008	1.66994e-27	0.3854	log odds	A	C	0.0002	0.011	0.9864	0.3396	FALSE	FALSE	FALSE	TRUE
rs12411259	1	172866210	Inflammatory bowel disease	Gestational diabetes mellitus	A	G	0.0669054	0.0115117	6.17504e-09	0.2401	log odds	A	G	-0.0243	0.0115	0.03505	0.2741	FALSE	FALSE	FALSE	TRUE
rs1250566	10	81046453	Inflammatory bowel disease	Gestational diabetes mellitus	A	G	-0.100894	0.0110038	4.7698e-20	0.3161	log odds	A	G	0.0096	0.0105	0.3632	0.3927	FALSE	FALSE	FALSE	TRUE
rs12585310	13	27528347	Inflammatory bowel disease	Gestational diabetes mellitus	A	G	0.0706485	0.0107636	5.24928e-11	0.3136	log odds	A	G	-0.0032	0.0112	0.7751	0.3158	FALSE	FALSE	FALSE	TRUE
rs1267499	6	14715882	Inflammatory bowel disease	Gestational diabetes mellitus	C	T	0.0821443	0.0125131	5.21555e-11	0.81	log odds	C	T	0.002	0.0159	0.8985	0.8644	FALSE	FALSE	FALSE	TRUE
rs12718244	7	50175654	Inflammatory bowel disease	Gestational diabetes mellitus	A	G	0.0761709	0.0100437	3.35274e-14	0.4081	log odds	A	G	-0.0132	0.0111	0.2334	0.3202	FALSE	FALSE	FALSE	TRUE
rs12722515	10	6081230	Inflammatory bowel disease	Gestational diabetes mellitus	A	C	-0.0989022	0.0142955	4.56773e-12	0.1627	log odds	A	C	0.0573	0.0142	5.53e-05	0.1553	FALSE	FALSE	FALSE	TRUE
rs1292053	17	57963537	Inflammatory bowel disease	Gestational diabetes mellitus	G	A	0.0701035	0.00982936	9.88781e-13	0.442	log odds	G	A	0.0255	0.0103	0.01286	0.4353	FALSE	FALSE	FALSE	TRUE
rs1297258	21	16806709	Inflammatory bowel disease	Gestational diabetes mellitus	T	C	-0.114524	0.0100654	5.37898e-30	0.4249	log odds	T	C	-0.0052	0.0104	0.6168	0.41	FALSE	FALSE	FALSE	TRUE
rs13107612	4	102739980	Inflammatory bowel disease	Gestational diabetes mellitus	T	C	0.0732561	0.0108741	1.61994e-11	0.2969	log odds	T	C	0.0155	0.0111	0.164	0.3035	FALSE	FALSE	FALSE	TRUE
rs13204742	6	128245765	Inflammatory bowel disease	Gestational diabetes mellitus	T	G	0.0916208	0.0147604	5.39312e-10	0.1267	log odds	T	G	0.0218	0.0156	0.1619	0.1306	FALSE	FALSE	FALSE	TRUE
rs13407913	2	25097644	Inflammatory bowel disease	Gestational diabetes mellitus	G	A	0.0917072	0.00988181	1.6885e-20	0.4306	log odds	G	A	0.044	0.0103	2.052e-05	0.4175	FALSE	FALSE	FALSE	TRUE
rs1363907	5	96252803	Inflammatory bowel disease	Gestational diabetes mellitus	A	G	0.0815026	0.0104086	4.86519e-15	0.4212	log odds	A	G	-0.0187	0.0105	0.07536	0.3924	FALSE	FALSE	FALSE	TRUE
rs1388585	12	40531691	Inflammatory bowel disease	Gestational diabetes mellitus	A	G	-0.30489	0.031707	6.8533e-22	0.98081	log odds	A	G	-0.1072	0.0325	0.0009646	0.9761	FALSE	FALSE	FALSE	TRUE
rs1420098	2	102984279	Inflammatory bowel disease	Gestational diabetes mellitus	C	T	-0.0952951	0.0102776	1.82516e-20	0.3877	log odds	C	T	0.0044	0.0104	0.6713	0.4009	FALSE	FALSE	FALSE	TRUE
rs1517352	2	191931464	Inflammatory bowel disease	Gestational diabetes mellitus	C	A	0.0778816	0.0102944	3.86545e-14	0.6048	log odds	C	A	0.0011	0.0106	0.9208	0.6217	FALSE	FALSE	FALSE	TRUE
rs1569328	14	75741751	Inflammatory bowel disease	Gestational diabetes mellitus	T	C	-0.0809722	0.0136766	3.20959e-09	0.1702	log odds	T	C	0.0117	0.0136	0.3895	0.1735	FALSE	FALSE	FALSE	TRUE
rs17293632	15	67442596	Inflammatory bowel disease	Gestational diabetes mellitus	T	C	0.107165	0.0116106	2.70894e-20	0.2364	log odds	T	C	-0.0086	0.0119	0.4705	0.2554	FALSE	FALSE	FALSE	TRUE
rs17651741	15	38869666	Inflammatory bowel disease	Gestational diabetes mellitus	A	G	0.0702476	0.0126505	2.80892e-08	0.191	log odds	A	G	0.0224	0.0131	0.08677	0.1939	FALSE	FALSE	FALSE	TRUE
rs17694108	19	33731551	Inflammatory bowel disease	Gestational diabetes mellitus	A	G	0.0857629	0.0111165	1.21032e-14	0.2797	log odds	A	G	-0.0054	0.0109	0.6198	0.3375	FALSE	FALSE	FALSE	TRUE
rs17780256	17	70642923	Inflammatory bowel disease	Gestational diabetes mellitus	C	A	-0.083427	0.0125693	3.19374e-11	0.1927	log odds	C	A	-0.015	0.0135	0.267	0.1749	FALSE	FALSE	FALSE	TRUE
rs181826	5	141526057	Inflammatory bowel disease	Gestational diabetes mellitus	A	C	0.0820444	0.0104471	4.05229e-15	0.6266	log odds	A	C	0.0092	0.0107	0.3874	0.6474	FALSE	FALSE	FALSE	TRUE
rs1847472	6	90973159	Inflammatory bowel disease	Gestational diabetes mellitus	A	C	-0.0672805	0.0108961	6.62857e-10	0.3421	log odds	A	C	0.0143	0.0117	0.223	0.2735	FALSE	FALSE	FALSE	TRUE
rs1990760	2	163124051	Inflammatory bowel disease	Gestational diabetes mellitus	T	C	-0.0671151	0.0107006	3.56246e-10	0.6085	log odds	T	C	0.0012	0.0106	0.9069	0.5897	FALSE	FALSE	FALSE	TRUE
rs2024092	19	1124031	Inflammatory bowel disease	Gestational diabetes mellitus	A	G	0.106813	0.0121076	1.1246e-18	0.2162	log odds	A	G	0.003	0.0124	0.8072	0.2271	FALSE	FALSE	FALSE	TRUE
rs2050392	10	30691503	Inflammatory bowel disease	Gestational diabetes mellitus	A	G	0.0691178	0.0102921	1.87241e-11	0.6003	log odds	A	G	0.0011	0.0105	0.9181	0.5906	FALSE	FALSE	FALSE	TRUE
rs2143178	22	39660829	Inflammatory bowel disease	Gestational diabetes mellitus	C	T	-0.176684	0.0137017	4.79954e-38	0.1658	log odds	C	T	-0.013	0.0156	0.4056	0.1276	FALSE	FALSE	FALSE	TRUE
rs2153283	10	59972299	Inflammatory bowel disease	Gestational diabetes mellitus	A	C	-0.0859637	0.0127458	1.53568e-11	0.217	log odds	A	C	0.0003	0.012	0.9786	0.2321	FALSE	FALSE	FALSE	TRUE
rs2270395	16	50846832	Inflammatory bowel disease	Gestational diabetes mellitus	T	C	0.0778411	0.0118554	5.17249e-11	0.7616	log odds	T	C	0.0018	0.0112	0.8694	0.7105	FALSE	FALSE	FALSE	TRUE
rs2274351	10	104264107	Inflammatory bowel disease	Gestational diabetes mellitus	T	C	0.0604993	0.0104442	6.93043e-09	0.5373	log odds	T	C	-0.0062	0.0103	0.5453	0.5216	FALSE	FALSE	FALSE	TRUE
rs2297559	1	160854526	Inflammatory bowel disease	Gestational diabetes mellitus	A	G	0.0741659	0.0110454	1.88495e-11	0.6822	log odds	A	G	-0.0086	0.0109	0.4314	0.68	FALSE	FALSE	FALSE	TRUE
rs2328546	6	20657345	Inflammatory bowel disease	Gestational diabetes mellitus	C	T	0.0940162	0.0126938	1.29718e-13	0.8014	log odds	C	T	0.0255	0.012	0.03446	0.7635	FALSE	FALSE	FALSE	TRUE
rs2395022	7	98750379	Inflammatory bowel disease	Gestational diabetes mellitus	C	A	-0.181635	0.0233963	8.26799e-15	0.95885	log odds	C	A	0.0003	0.0257	0.9896	0.957	FALSE	FALSE	FALSE	TRUE
rs2488397	1	197701279	Inflammatory bowel disease	Gestational diabetes mellitus	C	G	0.09881	0.0121644	4.55302e-16	0.2037	log odds	C	G	-0.0002	0.0139	0.9878	0.1734	FALSE	TRUE	FALSE	TRUE
rs2497318	10	94432000	Inflammatory bowel disease	Gestational diabetes mellitus	T	C	-0.0635464	0.00989735	1.35781e-10	0.4504	log odds	T	C	0.0514	0.0103	6.351e-07	0.4496	FALSE	FALSE	FALSE	TRUE
rs2538470	7	148220448	Inflammatory bowel disease	Gestational diabetes mellitus	G	A	-0.0675599	0.0101646	2.99916e-11	0.6378	log odds	G	A	-0.0039	0.0106	0.713	0.6219	FALSE	FALSE	FALSE	TRUE
rs259964	20	57824309	Inflammatory bowel disease	Gestational diabetes mellitus	G	A	-0.0674584	0.00983489	6.92947e-12	0.5414	log odds	G	A	0.0001	0.0105	0.9943	0.5709	FALSE	FALSE	FALSE	TRUE
rs2688608	10	75658349	Inflammatory bowel disease	Gestational diabetes mellitus	T	G	0.062403	0.00988642	2.75467e-10	0.557	log odds	T	G	0.0146	0.0103	0.1588	0.4862	FALSE	FALSE	FALSE	TRUE
rs272882	5	131669161	Inflammatory bowel disease	Gestational diabetes mellitus	T	G	0.166117	0.0108875	1.46656e-52	0.6733	log odds	T	G	-0.0049	0.0105	0.6387	0.6081	FALSE	FALSE	FALSE	TRUE
rs2836883	21	40466744	Inflammatory bowel disease	Gestational diabetes mellitus	A	G	-0.168413	0.0115451	3.37831e-48	0.2728	log odds	A	G	0.0073	0.0118	0.5379	0.2537	FALSE	FALSE	FALSE	TRUE
rs2847278	18	12778715	Inflammatory bowel disease	Gestational diabetes mellitus	T	C	-0.144528	0.0132236	8.32722e-28	0.841	log odds	T	C	-0.0182	0.0142	0.1996	0.8467	FALSE	FALSE	FALSE	TRUE
rs2974935	1	155181843	Inflammatory bowel disease	Gestational diabetes mellitus	T	G	0.0687256	0.0100715	8.86748e-12	0.4948	log odds	T	G	0.0138	0.0103	0.179	0.5388	FALSE	FALSE	FALSE	TRUE
rs3024493	1	206943968	Inflammatory bowel disease	Gestational diabetes mellitus	A	C	0.196922	0.0131753	1.64778e-50	0.1572	log odds	A	C	0.007	0.0144	0.629	0.1533	FALSE	FALSE	FALSE	TRUE
rs3184504	12	111884608	Inflammatory bowel disease	Gestational diabetes mellitus	C	T	-0.0600317	0.00989211	1.28988e-09	0.5074	log odds	C	T	0.0146	0.0107	0.1725	0.5861	FALSE	FALSE	FALSE	TRUE
rs34779708	10	35466185	Inflammatory bowel disease	Gestational diabetes mellitus	G	T	0.106679	0.0102408	2.073e-25	0.3512	log odds	G	T	-0.0003	0.0106	0.9758	0.3636	FALSE	FALSE	FALSE	TRUE
rs34804116	5	72539850	Inflammatory bowel disease	Gestational diabetes mellitus	A	C	-0.0574631	0.0104322	3.62402e-08	0.3867	log odds	A	C	0.0017	0.0106	0.8731	0.3737	FALSE	FALSE	FALSE	TRUE
rs34856868	1	92554283	Inflammatory bowel disease	Gestational diabetes mellitus	A	G	-0.195275	0.0340546	9.79873e-09	0.03159	log odds	A	G	0.0487	0.0298	0.1024	0.0339	FALSE	FALSE	FALSE	TRUE
rs35164067	19	10525181	Inflammatory bowel disease	Gestational diabetes mellitus	A	G	-0.11754	0.0127318	2.65705e-20	0.2039	log odds	A	G	-0.0054	0.0133	0.6844	0.1824	FALSE	FALSE	FALSE	TRUE
rs35256947	2	231161026	Inflammatory bowel disease	Gestational diabetes mellitus	C	T	0.0821647	0.0113176	3.87347e-13	0.2594	log odds	C	T	0.0015	0.0126	0.9047	0.2261	FALSE	FALSE	FALSE	TRUE
rs35730213	1	200874229	Inflammatory bowel disease	Gestational diabetes mellitus	C	G	-0.159624	0.0113656	8.33489e-45	0.2807	log odds	C	G	-0.0188	0.0124	0.13	0.2334	FALSE	TRUE	FALSE	TRUE
rs36048684	5	158822929	Inflammatory bowel disease	Gestational diabetes mellitus	A	T	-0.0941465	0.0159649	3.69939e-09	0.1107	log odds	A	T	0.0189	0.0197	0.3371	0.0806	FALSE	TRUE	FALSE	TRUE
rs367569	16	11365500	Inflammatory bowel disease	Gestational diabetes mellitus	T	C	-0.0958166	0.011275	1.92664e-17	0.2891	log odds	T	C	0.0054	0.0115	0.6402	0.274	FALSE	FALSE	FALSE	TRUE
rs3776414	5	10689562	Inflammatory bowel disease	Gestational diabetes mellitus	G	T	0.0773716	0.0101613	2.65033e-14	0.3756	log odds	G	T	-0.001	0.0111	0.9275	0.316	FALSE	FALSE	FALSE	TRUE
rs3801835	7	26852053	Inflammatory bowel disease	Gestational diabetes mellitus	T	C	0.064107	0.0106005	1.47058e-09	0.3447	log odds	T	C	-0.002	0.0114	0.8605	0.2927	FALSE	FALSE	FALSE	TRUE
rs3853824	17	54880993	Inflammatory bowel disease	Gestational diabetes mellitus	C	T	0.064031	0.0104099	7.70123e-10	0.6385	log odds	C	T	-0.0102	0.0104	0.325	0.5794	FALSE	FALSE	FALSE	TRUE
rs4692386	4	26132361	Inflammatory bowel disease	Gestational diabetes mellitus	C	T	0.0579752	0.0101746	1.21194e-08	0.593	log odds	C	T	0.0032	0.0108	0.7642	0.6146	FALSE	FALSE	FALSE	TRUE
rs4703855	5	71693899	Inflammatory bowel disease	Gestational diabetes mellitus	T	C	-0.0710611	0.0109034	7.15649e-11	0.2998	log odds	T	C	0.0215	0.0107	0.0442	0.3515	FALSE	FALSE	FALSE	TRUE
rs4743820	9	93928416	Inflammatory bowel disease	Gestational diabetes mellitus	T	C	0.0639523	0.0108526	3.79656e-09	0.7019	log odds	T	C	-0.0158	0.0109	0.1479	0.6784	FALSE	FALSE	FALSE	TRUE
rs4795397	17	38023745	Inflammatory bowel disease	Gestational diabetes mellitus	G	A	0.138343	0.00996661	8.30233e-44	0.4713	log odds	G	A	0.0077	0.0104	0.4567	0.5103	FALSE	FALSE	FALSE	TRUE
rs4976646	5	176788570	Inflammatory bowel disease	Gestational diabetes mellitus	C	T	0.0730113	0.0104794	3.23445e-12	0.3415	log odds	C	T	0.0155	0.0107	0.1464	0.3584	FALSE	FALSE	FALSE	TRUE
rs516246	19	49206172	Inflammatory bowel disease	Gestational diabetes mellitus	T	C	0.0755599	0.0101797	1.14842e-13	0.4652	log odds	T	C	0.0155	0.0107	0.1488	0.4108	FALSE	FALSE	FALSE	TRUE
rs55808324	14	88444752	Inflammatory bowel disease	Gestational diabetes mellitus	A	G	0.141213	0.016844	5.13452e-17	0.09318	log odds	A	G	0.0234	0.0178	0.1901	0.0877	FALSE	FALSE	FALSE	TRUE
rs559928	11	64150370	Inflammatory bowel disease	Gestational diabetes mellitus	C	T	0.094388	0.0129645	3.32583e-13	0.8128	log odds	C	T	0.0258	0.013	0.04748	0.8042	FALSE	FALSE	FALSE	TRUE
rs56167332	5	158827769	Inflammatory bowel disease	Gestational diabetes mellitus	A	C	0.155855	0.0104967	7.16638e-50	0.3375	log odds	A	C	0.0074	0.0111	0.5058	0.3164	FALSE	FALSE	FALSE	TRUE
rs6058869	20	31348750	Inflammatory bowel disease	Gestational diabetes mellitus	T	C	0.0556615	0.0100037	2.63494e-08	0.3991	log odds	T	C	0.0097	0.0105	0.3543	0.405	FALSE	FALSE	FALSE	TRUE
rs6062496	20	62329099	Inflammatory bowel disease	Gestational diabetes mellitus	A	G	0.123216	0.0102312	2.10814e-33	0.5694	log odds	A	G	0.0108	0.0108	0.315	0.6181	FALSE	FALSE	FALSE	TRUE
rs6074022	20	44740196	Inflammatory bowel disease	Gestational diabetes mellitus	T	C	-0.0742587	0.0114338	8.32339e-11	0.7497	log odds	T	C	0.018	0.0115	0.1186	0.7332	FALSE	FALSE	FALSE	TRUE
rs6111031	20	1682037	Inflammatory bowel disease	Gestational diabetes mellitus	T	C	-0.264091	0.0147557	1.23225e-71	0.1591	log odds	T	C	0.0278	0.0159	0.07995	0.1251	FALSE	FALSE	FALSE	TRUE
rs62037363	16	28865042	Inflammatory bowel disease	Gestational diabetes mellitus	C	T	0.0987549	0.0102618	6.36209e-22	0.3911	log odds	C	T	0.0058	0.0105	0.5786	0.4114	FALSE	FALSE	FALSE	TRUE
rs62434177	6	138087506	Inflammatory bowel disease	Gestational diabetes mellitus	A	G	-0.179105	0.031375	1.13951e-08	0.03236	log odds	A	G	0.005	0.0238	0.8332	0.0544	FALSE	FALSE	FALSE	TRUE
rs6456426	6	21438889	Inflammatory bowel disease	Gestational diabetes mellitus	A	C	-0.0643405	0.0099028	8.18276e-11	0.4984	log odds	A	C	-0.0149	0.0102	0.1448	0.4883	FALSE	FALSE	FALSE	TRUE
rs6466198	7	107480126	Inflammatory bowel disease	Gestational diabetes mellitus	T	A	0.0841312	0.0102451	2.17771e-16	0.386	log odds	T	A	0.0075	0.0106	0.4794	0.3725	FALSE	TRUE	FALSE	TRUE
rs648541	11	114429934	Inflammatory bowel disease	Gestational diabetes mellitus	G	A	-0.0648616	0.0106716	1.21728e-09	0.3409	log odds	G	A	-0.0208	0.0106	0.04857	0.3758	FALSE	FALSE	FALSE	TRUE
rs6500315	16	50508101	Inflammatory bowel disease	Gestational diabetes mellitus	G	A	0.0766082	0.0118778	1.12065e-10	0.7753	log odds	G	A	0.0091	0.0141	0.519	0.8279	FALSE	FALSE	FALSE	TRUE
rs6561151	13	44484706	Inflammatory bowel disease	Gestational diabetes mellitus	A	G	0.1	0.0118661	3.53346e-17	0.2235	log odds	A	G	0.0104	0.0126	0.409	0.1999	FALSE	FALSE	FALSE	TRUE
rs6584281	10	101286480	Inflammatory bowel disease	Gestational diabetes mellitus	G	A	-0.164639	0.00992861	9.36268e-62	0.5188	log odds	G	A	-0.0049	0.0102	0.631	0.5242	FALSE	FALSE	FALSE	TRUE
rs6588248	1	67652984	Inflammatory bowel disease	Gestational diabetes mellitus	G	T	0.0819867	0.0099185	1.38484e-16	0.5297	log odds	G	T	0.0102	0.0104	0.3267	0.5051	FALSE	FALSE	FALSE	TRUE
rs6651252	8	129567181	Inflammatory bowel disease	Gestational diabetes mellitus	C	T	-0.0908484	0.014833	9.08239e-10	0.13	log odds	C	T	0.0289	0.0158	0.06804	0.1198	FALSE	FALSE	FALSE	TRUE
rs6708373	2	234172846	Inflammatory bowel disease	Gestational diabetes mellitus	G	A	0.134178	0.0099341	1.42561e-41	0.5277	log odds	G	A	-0.0085	0.0104	0.416	0.4577	FALSE	FALSE	FALSE	TRUE
rs6740462	2	65667272	Inflammatory bowel disease	Gestational diabetes mellitus	A	C	0.0799597	0.0116057	5.59114e-12	0.7378	log odds	A	C	-0.018	0.0109	0.09807	0.6509	FALSE	FALSE	FALSE	TRUE
rs6745185	2	241586960	Inflammatory bowel disease	Gestational diabetes mellitus	G	T	0.0698267	0.0115253	1.37322e-09	0.7389	log odds	G	T	-0.0203	0.0138	0.1411	0.8182	FALSE	FALSE	FALSE	TRUE
rs67643815	18	67561508	Inflammatory bowel disease	Gestational diabetes mellitus	T	G	-0.0629092	0.0101798	6.41889e-10	0.5342	log odds	T	G	-0.01	0.0105	0.342	0.5736	FALSE	FALSE	FALSE	TRUE
rs6933404	6	137959235	Inflammatory bowel disease	Gestational diabetes mellitus	C	T	0.0957518	0.0122643	5.83848e-15	0.2108	log odds	C	T	0.0128	0.0131	0.3282	0.1939	FALSE	FALSE	FALSE	TRUE
rs7011507	8	49129242	Inflammatory bowel disease	Gestational diabetes mellitus	A	G	-0.0846011	0.0150825	2.03222e-08	0.1233	log odds	A	G	0.0392	0.0176	0.02601	0.0962	FALSE	FALSE	FALSE	TRUE
rs7015630	8	90875918	Inflammatory bowel disease	Gestational diabetes mellitus	C	T	-0.0627799	0.0113167	2.89694e-08	0.2657	log odds	C	T	0.0055	0.0116	0.6388	0.2699	FALSE	FALSE	FALSE	TRUE
rs71593329	5	158620079	Inflammatory bowel disease	Gestational diabetes mellitus	G	T	-0.0978042	0.0126731	1.18659e-14	0.1998	log odds	G	T	0.0232	0.0141	0.09866	0.1667	FALSE	FALSE	FALSE	TRUE
rs7194886	16	50725193	Inflammatory bowel disease	Gestational diabetes mellitus	T	C	-0.126026	0.0100135	2.53338e-36	0.4357	log odds	T	C	-0.0046	0.0103	0.6561	0.4724	FALSE	FALSE	FALSE	TRUE
rs7240004	18	46395022	Inflammatory bowel disease	Gestational diabetes mellitus	G	A	-0.0665215	0.0102898	1.01436e-10	0.3795	log odds	G	A	0.011	0.0108	0.3087	0.3788	FALSE	FALSE	FALSE	TRUE
rs7253253	19	10714058	Inflammatory bowel disease	Gestational diabetes mellitus	T	G	-0.134424	0.02313	6.18586e-09	0.95432	log odds	T	G	0.0125	0.0228	0.5846	0.9436	FALSE	FALSE	FALSE	TRUE
rs72634258	1	8150638	Inflammatory bowel disease	Gestational diabetes mellitus	C	T	-0.126877	0.0139965	1.24652e-19	0.1757	log odds	C	T	-0.0159	0.0122	0.1933	0.2391	FALSE	FALSE	FALSE	TRUE
rs72924296	2	199543967	Inflammatory bowel disease	Gestational diabetes mellitus	G	A	-0.0638392	0.0112629	1.44391e-08	0.2696	log odds	G	A	-0.0143	0.0122	0.2402	0.2375	FALSE	FALSE	FALSE	TRUE
rs744166	17	40514201	Inflammatory bowel disease	Gestational diabetes mellitus	G	A	-0.100017	0.0102076	1.14446e-22	0.4204	log odds	G	A	-0.0101	0.0104	0.3282	0.4274	FALSE	FALSE	FALSE	TRUE
rs7523442	1	20165971	Inflammatory bowel disease	Gestational diabetes mellitus	T	C	0.124537	0.00990061	2.76439e-36	0.5356	log odds	T	C	0.01	0.0103	0.33	0.4972	FALSE	FALSE	FALSE	TRUE
rs7547569	1	67731368	Inflammatory bowel disease	Gestational diabetes mellitus	C	T	-0.6472	0.0232516	1.65196e-170	0.06675	log odds	C	T	-0.0013	0.0243	0.9562	0.0511	FALSE	FALSE	FALSE	TRUE
rs7608910	2	61204856	Inflammatory bowel disease	Gestational diabetes mellitus	G	A	0.126444	0.0100484	2.59956e-36	0.3909	log odds	G	A	-0.0059	0.0108	0.5871	0.3651	FALSE	FALSE	FALSE	TRUE
rs7657746	4	123161619	Inflammatory bowel disease	Gestational diabetes mellitus	G	A	-0.0868542	0.0118004	1.83485e-13	0.244	log odds	G	A	-0.0074	0.0141	0.5986	0.1774	FALSE	FALSE	FALSE	TRUE
rs769177	6	31547611	Inflammatory bowel disease	Gestational diabetes mellitus	T	C	0.260903	0.0285603	6.5283e-20	0.02548	log odds	T	C	0.0068	0.0235	0.7727	0.0507	FALSE	FALSE	FALSE	TRUE
rs7773324	6	382559	Inflammatory bowel disease	Gestational diabetes mellitus	A	G	0.061818	0.0106192	5.83687e-09	0.6002	log odds	A	G	-0.0042	0.0106	0.6903	0.564	FALSE	FALSE	FALSE	TRUE
rs780094	2	27741237	Inflammatory bowel disease	Gestational diabetes mellitus	C	T	-0.0783055	0.00996426	3.88329e-15	0.6051	log odds	C	T	0.1082	0.0108	8.524e-24	0.6427	FALSE	FALSE	FALSE	TRUE
rs7848647	9	117569046	Inflammatory bowel disease	Gestational diabetes mellitus	C	T	0.13239	0.0106897	3.15791e-35	0.6746	log odds	C	T	0.0034	0.011	0.7592	0.6889	FALSE	FALSE	FALSE	TRUE
rs78487399	2	43809347	Inflammatory bowel disease	Gestational diabetes mellitus	C	G	-0.132093	0.0163913	7.71081e-16	0.90326	log odds	C	G	0.0124	0.0218	0.5686	0.9354	FALSE	TRUE	FALSE	TRUE
rs79980175	5	40521892	Inflammatory bowel disease	Gestational diabetes mellitus	C	A	-0.0953162	0.0148313	1.30404e-10	0.136	log odds	C	A	0.0079	0.0139	0.5695	0.1722	FALSE	FALSE	FALSE	TRUE
rs913678	20	48955424	Inflammatory bowel disease	Gestational diabetes mellitus	C	T	-0.0691643	0.0105418	5.34687e-11	0.3293	log odds	C	T	0	0.0108	0.9989	0.3467	FALSE	FALSE	FALSE	TRUE
rs9264942	6	31274380	Inflammatory bowel disease	Gestational diabetes mellitus	C	T	0.094692	0.0107773	1.54703e-18	0.3529	log odds	C	T	-0.0207	0.0113	0.06823	0.2932	FALSE	FALSE	FALSE	TRUE
rs9273363	6	32626272	Inflammatory bowel disease	Gestational diabetes mellitus	A	C	-0.193129	0.0120075	3.30217e-58	0.2748	log odds	A	C	0.0771	0.0116	2.705e-11	0.2792	FALSE	FALSE	FALSE	TRUE
rs941823	13	41013977	Inflammatory bowel disease	Gestational diabetes mellitus	C	T	0.0830172	0.0115361	6.18728e-13	0.7509	log odds	C	T	-0.0224	0.0117	0.0547	0.7341	FALSE	FALSE	FALSE	TRUE
rs9457247	6	167392174	Inflammatory bowel disease	Gestational diabetes mellitus	T	C	0.089151	0.0102086	2.48085e-18	0.5398	log odds	T	C	0.0034	0.0103	0.74	0.4964	FALSE	FALSE	FALSE	TRUE
rs9557207	13	100036418	Inflammatory bowel disease	Gestational diabetes mellitus	G	A	-0.0878448	0.0120782	3.5156e-13	0.2231	log odds	G	A	-0.0012	0.0148	0.9377	0.1529	FALSE	FALSE	FALSE	TRUE
rs974801	4	106071064	Inflammatory bowel disease	Gestational diabetes mellitus	G	A	-0.0727718	0.0101382	7.07457e-13	0.3799	log odds	G	A	-0.0173	0.0105	0.09871	0.381	FALSE	FALSE	FALSE	TRUE
rs9836291	3	49697459	Inflammatory bowel disease	Gestational diabetes mellitus	A	G	0.160867	0.0105244	9.61391e-53	0.2878	log odds	A	G	-0.0158	0.0107	0.1402	0.3873	FALSE	FALSE	FALSE	TRUE
rs9889296	17	32570547	Inflammatory bowel disease	Gestational diabetes mellitus	A	G	-0.104999	0.0112854	1.35301e-20	0.2723	log odds	A	G	-0.0161	0.0108	0.136	0.3276	FALSE	FALSE	FALSE	TRUE
rs10142466	14	69271784	Inflammatory bowel disease	Preterm birth	G	A	-0.0580054	0.010146	1.08365e-08	0.5065	log odds	G	A	0.0214	0.0089	0.01584	0.4898	FALSE	FALSE	FALSE	TRUE
rs10758669	9	4981602	Inflammatory bowel disease	Preterm birth	A	C	-0.148762	0.0102138	4.69894e-48	0.6504	log odds	A	C	0.0095	0.0101	0.3481	0.6476	FALSE	FALSE	FALSE	TRUE
rs10761659	10	64445564	Inflammatory bowel disease	Preterm birth	G	A	0.153811	0.0100347	4.9705e-53	0.5399	log odds	G	A	-0.0072	0.009	0.4182	0.5353	FALSE	FALSE	FALSE	TRUE
rs10800309	1	161472158	Inflammatory bowel disease	Preterm birth	G	A	-0.132111	0.010405	6.1546e-37	0.6578	log odds	G	A	-0.0117	0.0094	0.2108	0.644	FALSE	FALSE	FALSE	TRUE
rs10878302	12	40669826	Inflammatory bowel disease	Preterm birth	A	T	0.112429	0.0192561	5.26393e-09	0.92855	log odds	A	T	-0.022	0.0187	0.2413	0.9319	FALSE	TRUE	FALSE	TRUE
rs10956252	8	126536137	Inflammatory bowel disease	Preterm birth	G	C	0.0834795	0.0101714	2.26204e-16	0.6189	log odds	G	C	-0.0014	0.0096	0.8873	0.6799	FALSE	TRUE	FALSE	TRUE
rs11152949	6	106449085	Inflammatory bowel disease	Preterm birth	G	A	0.105057	0.0106717	7.2477e-23	0.3195	log odds	G	A	0.0002	0.01	0.9846	0.2752	FALSE	FALSE	FALSE	TRUE
rs11185982	10	82305627	Inflammatory bowel disease	Preterm birth	C	T	-0.077882	0.0137863	1.61161e-08	0.1517	log odds	C	T	0.0001	0.0132	0.9924	0.1307	FALSE	FALSE	FALSE	TRUE
rs11230563	11	60776209	Inflammatory bowel disease	Preterm birth	T	C	-0.081194	0.0105845	1.70608e-14	0.348	log odds	T	C	0.0065	0.0099	0.5093	0.2911	FALSE	FALSE	FALSE	TRUE
rs11236797	11	76299649	Inflammatory bowel disease	Preterm birth	A	C	0.150864	0.00996698	9.31751e-52	0.4444	log odds	A	C	-0.0142	0.009	0.1135	0.4174	FALSE	FALSE	FALSE	TRUE
rs11641016	16	86014881	Inflammatory bowel disease	Preterm birth	G	C	-0.111288	0.0133908	9.50605e-17	0.1973	log odds	G	C	0.0051	0.0102	0.6176	0.2501	FALSE	TRUE	FALSE	TRUE
rs11677953	2	219121663	Inflammatory bowel disease	Preterm birth	A	G	0.0790564	0.0100145	2.92213e-15	0.3969	log odds	A	G	-0.0137	0.0094	0.1452	0.3509	FALSE	FALSE	FALSE	TRUE
rs11691685	2	145481827	Inflammatory bowel disease	Preterm birth	G	A	-0.122467	0.0187977	7.26942e-11	0.08024	log odds	G	A	0.0149	0.0161	0.354	0.0856	FALSE	FALSE	FALSE	TRUE
rs11713774	3	18765978	Inflammatory bowel disease	Preterm birth	C	T	0.0942858	0.0142704	3.91922e-11	0.1427	log odds	C	T	0.0116	0.0132	0.376	0.1329	FALSE	FALSE	FALSE	TRUE
rs11793497	9	139271850	Inflammatory bowel disease	Preterm birth	G	A	0.156206	0.0100484	1.70844e-54	0.423	log odds	G	A	0.0018	0.0089	0.8397	0.4255	FALSE	FALSE	FALSE	TRUE
rs1182188	7	2869985	Inflammatory bowel disease	Preterm birth	C	T	-0.0659028	0.0108086	1.07912e-09	0.2989	log odds	C	T	0.0047	0.0095	0.6237	0.3352	FALSE	FALSE	FALSE	TRUE
rs12318183	12	68503836	Inflammatory bowel disease	Preterm birth	A	C	0.109531	0.01008	1.66994e-27	0.3854	log odds	A	C	0.0042	0.0093	0.6502	0.3483	FALSE	FALSE	FALSE	TRUE
rs12411259	1	172866210	Inflammatory bowel disease	Preterm birth	A	G	0.0669054	0.0115117	6.17504e-09	0.2401	log odds	A	G	-0.0046	0.0101	0.6475	0.2631	FALSE	FALSE	FALSE	TRUE
rs1250566	10	81046453	Inflammatory bowel disease	Preterm birth	A	G	-0.100894	0.0110038	4.7698e-20	0.3161	log odds	A	G	-0.0018	0.0091	0.8422	0.3813	FALSE	FALSE	FALSE	TRUE
rs12585310	13	27528347	Inflammatory bowel disease	Preterm birth	A	G	0.0706485	0.0107636	5.24928e-11	0.3136	log odds	A	G	-0.0198	0.0101	0.05156	0.3131	FALSE	FALSE	FALSE	TRUE
rs1267499	6	14715882	Inflammatory bowel disease	Preterm birth	C	T	0.0821443	0.0125131	5.21555e-11	0.81	log odds	C	T	0.0039	0.0133	0.77	0.8531	FALSE	FALSE	FALSE	TRUE
rs12718244	7	50175654	Inflammatory bowel disease	Preterm birth	A	G	0.0761709	0.0100437	3.35274e-14	0.4081	log odds	A	G	0.005	0.0095	0.595	0.3345	FALSE	FALSE	FALSE	TRUE
rs12722515	10	6081230	Inflammatory bowel disease	Preterm birth	A	C	-0.0989022	0.0142955	4.56773e-12	0.1627	log odds	A	C	0.0117	0.0121	0.3301	0.1662	FALSE	FALSE	FALSE	TRUE
rs1292053	17	57963537	Inflammatory bowel disease	Preterm birth	G	A	0.0701035	0.00982936	9.88781e-13	0.442	log odds	G	A	0.0085	0.009	0.3437	0.4356	FALSE	FALSE	FALSE	TRUE
rs1297258	21	16806709	Inflammatory bowel disease	Preterm birth	T	C	-0.114524	0.0100654	5.37898e-30	0.4249	log odds	T	C	0.0093	0.009	0.3007	0.4126	FALSE	FALSE	FALSE	TRUE
rs13107612	4	102739980	Inflammatory bowel disease	Preterm birth	T	C	0.0732561	0.0108741	1.61994e-11	0.2969	log odds	T	C	0.0156	0.0098	0.1093	0.2931	FALSE	FALSE	FALSE	TRUE
rs13204742	6	128245765	Inflammatory bowel disease	Preterm birth	T	G	0.0916208	0.0147604	5.39312e-10	0.1267	log odds	T	G	0.0099	0.0132	0.4562	0.1285	FALSE	FALSE	FALSE	TRUE
rs13407913	2	25097644	Inflammatory bowel disease	Preterm birth	G	A	0.0917072	0.00988181	1.6885e-20	0.4306	log odds	G	A	-0.0086	0.009	0.3359	0.4175	FALSE	FALSE	FALSE	TRUE
rs1363907	5	96252803	Inflammatory bowel disease	Preterm birth	A	G	0.0815026	0.0104086	4.86519e-15	0.4212	log odds	A	G	-0.0076	0.0091	0.4024	0.4017	FALSE	FALSE	FALSE	TRUE
rs1388585	12	40531691	Inflammatory bowel disease	Preterm birth	A	G	-0.30489	0.031707	6.8533e-22	0.98081	log odds	A	G	0.0029	0.0298	0.9215	0.9749	FALSE	FALSE	FALSE	TRUE
rs1420098	2	102984279	Inflammatory bowel disease	Preterm birth	C	T	-0.0952951	0.0102776	1.82516e-20	0.3877	log odds	C	T	0.002	0.0091	0.8282	0.3981	FALSE	FALSE	FALSE	TRUE
rs1517352	2	191931464	Inflammatory bowel disease	Preterm birth	C	A	0.0778816	0.0102944	3.86545e-14	0.6048	log odds	C	A	-0.0038	0.0093	0.6858	0.6218	FALSE	FALSE	FALSE	TRUE
rs1569328	14	75741751	Inflammatory bowel disease	Preterm birth	T	C	-0.0809722	0.0136766	3.20959e-09	0.1702	log odds	T	C	-0.0105	0.0119	0.3786	0.1705	FALSE	FALSE	FALSE	TRUE
rs17293632	15	67442596	Inflammatory bowel disease	Preterm birth	T	C	0.107165	0.0116106	2.70894e-20	0.2364	log odds	T	C	-0.0038	0.0103	0.7162	0.252	FALSE	FALSE	FALSE	TRUE
rs17651741	15	38869666	Inflammatory bowel disease	Preterm birth	A	G	0.0702476	0.0126505	2.80892e-08	0.191	log odds	A	G	0.0228	0.0113	0.04434	0.1896	FALSE	FALSE	FALSE	TRUE
rs17694108	19	33731551	Inflammatory bowel disease	Preterm birth	A	G	0.0857629	0.0111165	1.21032e-14	0.2797	log odds	A	G	0.0161	0.0095	0.08958	0.333	FALSE	FALSE	FALSE	TRUE
rs17780256	17	70642923	Inflammatory bowel disease	Preterm birth	C	A	-0.083427	0.0125693	3.19374e-11	0.1927	log odds	C	A	0.0234	0.0116	0.04344	0.1798	FALSE	FALSE	FALSE	TRUE
rs181826	5	141526057	Inflammatory bowel disease	Preterm birth	A	C	0.0820444	0.0104471	4.05229e-15	0.6266	log odds	A	C	0.0147	0.0093	0.1138	0.6443	FALSE	FALSE	FALSE	TRUE
rs1847472	6	90973159	Inflammatory bowel disease	Preterm birth	A	C	-0.0672805	0.0108961	6.62857e-10	0.3421	log odds	A	C	0.0202	0.0099	0.04247	0.2859	FALSE	FALSE	FALSE	TRUE
rs1990760	2	163124051	Inflammatory bowel disease	Preterm birth	T	C	-0.0671151	0.0107006	3.56246e-10	0.6085	log odds	T	C	-0.0007	0.0091	0.9403	0.5978	FALSE	FALSE	FALSE	TRUE
rs2024092	19	1124031	Inflammatory bowel disease	Preterm birth	A	G	0.106813	0.0121076	1.1246e-18	0.2162	log odds	A	G	-0.002	0.0106	0.8473	0.2262	FALSE	FALSE	FALSE	TRUE
rs2050392	10	30691503	Inflammatory bowel disease	Preterm birth	A	G	0.0691178	0.0102921	1.87241e-11	0.6003	log odds	A	G	0.0012	0.0091	0.8992	0.5922	FALSE	FALSE	FALSE	TRUE
rs2143178	22	39660829	Inflammatory bowel disease	Preterm birth	C	T	-0.176684	0.0137017	4.79954e-38	0.1658	log odds	C	T	0.0229	0.0131	0.08135	0.1327	FALSE	FALSE	FALSE	TRUE
rs2153283	10	59972299	Inflammatory bowel disease	Preterm birth	A	C	-0.0859637	0.0127458	1.53568e-11	0.217	log odds	A	C	-0.0143	0.0105	0.1751	0.2319	FALSE	FALSE	FALSE	TRUE
rs2270395	16	50846832	Inflammatory bowel disease	Preterm birth	T	C	0.0778411	0.0118554	5.17249e-11	0.7616	log odds	T	C	-0.0223	0.01	0.02569	0.716	FALSE	FALSE	FALSE	TRUE
rs2274351	10	104264107	Inflammatory bowel disease	Preterm birth	T	C	0.0604993	0.0104442	6.93043e-09	0.5373	log odds	T	C	-0.0276	0.0089	0.00185	0.5172	FALSE	FALSE	FALSE	TRUE
rs2297559	1	160854526	Inflammatory bowel disease	Preterm birth	A	G	0.0741659	0.0110454	1.88495e-11	0.6822	log odds	A	G	0.0125	0.0095	0.1879	0.6764	FALSE	FALSE	FALSE	TRUE
rs2328546	6	20657345	Inflammatory bowel disease	Preterm birth	C	T	0.0940162	0.0126938	1.29718e-13	0.8014	log odds	C	T	0.0051	0.0105	0.6284	0.7675	FALSE	FALSE	FALSE	TRUE
rs2395022	7	98750379	Inflammatory bowel disease	Preterm birth	C	A	-0.181635	0.0233963	8.26799e-15	0.95885	log odds	C	A	0.0084	0.0224	0.7067	0.9577	FALSE	FALSE	FALSE	TRUE
rs2488397	1	197701279	Inflammatory bowel disease	Preterm birth	C	G	0.09881	0.0121644	4.55302e-16	0.2037	log odds	C	G	-0.0073	0.0117	0.5338	0.1856	FALSE	TRUE	FALSE	TRUE
rs2497318	10	94432000	Inflammatory bowel disease	Preterm birth	T	C	-0.0635464	0.00989735	1.35781e-10	0.4504	log odds	T	C	-0.0039	0.0089	0.6646	0.4485	FALSE	FALSE	FALSE	TRUE
rs2538470	7	148220448	Inflammatory bowel disease	Preterm birth	G	A	-0.0675599	0.0101646	2.99916e-11	0.6378	log odds	G	A	0.0019	0.0092	0.8384	0.627	FALSE	FALSE	FALSE	TRUE
rs259964	20	57824309	Inflammatory bowel disease	Preterm birth	G	A	-0.0674584	0.00983489	6.92947e-12	0.5414	log odds	G	A	-0.0069	0.009	0.4421	0.5607	FALSE	FALSE	FALSE	TRUE
rs2688608	10	75658349	Inflammatory bowel disease	Preterm birth	T	G	0.062403	0.00988642	2.75467e-10	0.557	log odds	T	G	0.007	0.0089	0.4296	0.496	FALSE	FALSE	FALSE	TRUE
rs272882	5	131669161	Inflammatory bowel disease	Preterm birth	T	G	0.166117	0.0108875	1.46656e-52	0.6733	log odds	T	G	-0.0292	0.0092	0.001436	0.614	FALSE	FALSE	FALSE	TRUE
rs2836883	21	40466744	Inflammatory bowel disease	Preterm birth	A	G	-0.168413	0.0115451	3.37831e-48	0.2728	log odds	A	G	-0.0197	0.0102	0.05341	0.2594	FALSE	FALSE	FALSE	TRUE
rs2847278	18	12778715	Inflammatory bowel disease	Preterm birth	T	C	-0.144528	0.0132236	8.32722e-28	0.841	log odds	T	C	-0.001	0.0121	0.9364	0.841	FALSE	FALSE	FALSE	TRUE
rs2974935	1	155181843	Inflammatory bowel disease	Preterm birth	T	G	0.0687256	0.0100715	8.86748e-12	0.4948	log odds	T	G	0.0151	0.0089	0.08926	0.5305	FALSE	FALSE	FALSE	TRUE
rs3024493	1	206943968	Inflammatory bowel disease	Preterm birth	A	C	0.196922	0.0131753	1.64778e-50	0.1572	log odds	A	C	0.0087	0.0124	0.4821	0.1516	FALSE	FALSE	FALSE	TRUE
rs3184504	12	111884608	Inflammatory bowel disease	Preterm birth	C	T	-0.0600317	0.00989211	1.28988e-09	0.5074	log odds	C	T	-0.0219	0.0091	0.0158	0.5757	FALSE	FALSE	FALSE	TRUE
rs34779708	10	35466185	Inflammatory bowel disease	Preterm birth	G	T	0.106679	0.0102408	2.073e-25	0.3512	log odds	G	T	-0.007	0.0092	0.4494	0.358	FALSE	FALSE	FALSE	TRUE
rs34804116	5	72539850	Inflammatory bowel disease	Preterm birth	A	C	-0.0574631	0.0104322	3.62402e-08	0.3867	log odds	A	C	-0.0083	0.0091	0.3645	0.3842	FALSE	FALSE	FALSE	TRUE
rs34856868	1	92554283	Inflammatory bowel disease	Preterm birth	A	G	-0.195275	0.0340546	9.79873e-09	0.03159	log odds	A	G	-0.0198	0.0261	0.4485	0.0334	FALSE	FALSE	FALSE	TRUE
rs35164067	19	10525181	Inflammatory bowel disease	Preterm birth	A	G	-0.11754	0.0127318	2.65705e-20	0.2039	log odds	A	G	-0.025	0.0115	0.02928	0.1852	FALSE	FALSE	FALSE	TRUE
rs35256947	2	231161026	Inflammatory bowel disease	Preterm birth	C	T	0.0821647	0.0113176	3.87347e-13	0.2594	log odds	C	T	0.0131	0.0105	0.2113	0.2326	FALSE	FALSE	FALSE	TRUE
rs35730213	1	200874229	Inflammatory bowel disease	Preterm birth	C	G	-0.159624	0.0113656	8.33489e-45	0.2807	log odds	C	G	0.002	0.0104	0.8458	0.2453	FALSE	TRUE	FALSE	TRUE
rs36048684	5	158822929	Inflammatory bowel disease	Preterm birth	A	T	-0.0941465	0.0159649	3.69939e-09	0.1107	log odds	A	T	-0.0501	0.0165	0.002434	0.0842	FALSE	TRUE	FALSE	TRUE
rs367569	16	11365500	Inflammatory bowel disease	Preterm birth	T	C	-0.0958166	0.011275	1.92664e-17	0.2891	log odds	T	C	-0.0049	0.0099	0.6225	0.2768	FALSE	FALSE	FALSE	TRUE
rs3776414	5	10689562	Inflammatory bowel disease	Preterm birth	G	T	0.0773716	0.0101613	2.65033e-14	0.3756	log odds	G	T	0.0087	0.0095	0.3585	0.3256	FALSE	FALSE	FALSE	TRUE
rs3801835	7	26852053	Inflammatory bowel disease	Preterm birth	T	C	0.064107	0.0106005	1.47058e-09	0.3447	log odds	T	C	-0.0043	0.0097	0.6618	0.2993	FALSE	FALSE	FALSE	TRUE
rs3853824	17	54880993	Inflammatory bowel disease	Preterm birth	C	T	0.064031	0.0104099	7.70123e-10	0.6385	log odds	C	T	0.0018	0.009	0.8404	0.5843	FALSE	FALSE	FALSE	TRUE
rs4692386	4	26132361	Inflammatory bowel disease	Preterm birth	C	T	0.0579752	0.0101746	1.21194e-08	0.593	log odds	C	T	0.0161	0.0098	0.09976	0.6112	FALSE	FALSE	FALSE	TRUE
rs4703855	5	71693899	Inflammatory bowel disease	Preterm birth	T	C	-0.0710611	0.0109034	7.15649e-11	0.2998	log odds	T	C	0.0116	0.0093	0.2162	0.3452	FALSE	FALSE	FALSE	TRUE
rs4743820	9	93928416	Inflammatory bowel disease	Preterm birth	T	C	0.0639523	0.0108526	3.79656e-09	0.7019	log odds	T	C	-0.0109	0.0096	0.2533	0.6829	FALSE	FALSE	FALSE	TRUE
rs4795397	17	38023745	Inflammatory bowel disease	Preterm birth	G	A	0.138343	0.00996661	8.30233e-44	0.4713	log odds	G	A	0.0147	0.0099	0.1392	0.509	FALSE	FALSE	FALSE	TRUE
rs4976646	5	176788570	Inflammatory bowel disease	Preterm birth	C	T	0.0730113	0.0104794	3.23445e-12	0.3415	log odds	C	T	0.0254	0.0093	0.006154	0.3563	FALSE	FALSE	FALSE	TRUE
rs516246	19	49206172	Inflammatory bowel disease	Preterm birth	T	C	0.0755599	0.0101797	1.14842e-13	0.4652	log odds	T	C	-0.0009	0.0091	0.9195	0.4195	FALSE	FALSE	FALSE	TRUE
rs55808324	14	88444752	Inflammatory bowel disease	Preterm birth	A	G	0.141213	0.016844	5.13452e-17	0.09318	log odds	A	G	-0.0081	0.0155	0.603	0.0909	FALSE	FALSE	FALSE	TRUE
rs559928	11	64150370	Inflammatory bowel disease	Preterm birth	C	T	0.094388	0.0129645	3.32583e-13	0.8128	log odds	C	T	0.0106	0.0112	0.3414	0.8058	FALSE	FALSE	FALSE	TRUE
rs56167332	5	158827769	Inflammatory bowel disease	Preterm birth	A	C	0.155855	0.0104967	7.16638e-50	0.3375	log odds	A	C	-0.02	0.0095	0.03603	0.3259	FALSE	FALSE	FALSE	TRUE
rs6058869	20	31348750	Inflammatory bowel disease	Preterm birth	T	C	0.0556615	0.0100037	2.63494e-08	0.3991	log odds	T	C	0.0181	0.009	0.04405	0.4074	FALSE	FALSE	FALSE	TRUE
rs6062496	20	62329099	Inflammatory bowel disease	Preterm birth	A	G	0.123216	0.0102312	2.10814e-33	0.5694	log odds	A	G	0.0071	0.0097	0.4624	0.6099	FALSE	FALSE	FALSE	TRUE
rs6074022	20	44740196	Inflammatory bowel disease	Preterm birth	T	C	-0.0742587	0.0114338	8.32339e-11	0.7497	log odds	T	C	0.027	0.0101	0.007269	0.737	FALSE	FALSE	FALSE	TRUE
rs6111031	20	1682037	Inflammatory bowel disease	Preterm birth	T	C	-0.264091	0.0147557	1.23225e-71	0.1591	log odds	T	C	0.0159	0.0133	0.2318	0.1283	FALSE	FALSE	FALSE	TRUE
rs62037363	16	28865042	Inflammatory bowel disease	Preterm birth	C	T	0.0987549	0.0102618	6.36209e-22	0.3911	log odds	C	T	-0.0006	0.0091	0.9486	0.4115	FALSE	FALSE	FALSE	TRUE
rs62434177	6	138087506	Inflammatory bowel disease	Preterm birth	A	G	-0.179105	0.031375	1.13951e-08	0.03236	log odds	A	G	-0.0263	0.0208	0.2048	0.0519	FALSE	FALSE	FALSE	TRUE
rs6456426	6	21438889	Inflammatory bowel disease	Preterm birth	A	C	-0.0643405	0.0099028	8.18276e-11	0.4984	log odds	A	C	0.027	0.0089	0.002439	0.4911	FALSE	FALSE	FALSE	TRUE
rs6466198	7	107480126	Inflammatory bowel disease	Preterm birth	T	A	0.0841312	0.0102451	2.17771e-16	0.386	log odds	T	A	0.0092	0.0092	0.318	0.3759	FALSE	TRUE	FALSE	TRUE
rs648541	11	114429934	Inflammatory bowel disease	Preterm birth	G	A	-0.0648616	0.0106716	1.21728e-09	0.3409	log odds	G	A	-0.0223	0.0092	0.01538	0.3693	FALSE	FALSE	FALSE	TRUE
rs6500315	16	50508101	Inflammatory bowel disease	Preterm birth	G	A	0.0766082	0.0118778	1.12065e-10	0.7753	log odds	G	A	0.0144	0.0118	0.2212	0.814	FALSE	FALSE	FALSE	TRUE
rs6561151	13	44484706	Inflammatory bowel disease	Preterm birth	A	G	0.1	0.0118661	3.53346e-17	0.2235	log odds	A	G	-0.0051	0.0124	0.6794	0.199	FALSE	FALSE	FALSE	TRUE
rs6584281	10	101286480	Inflammatory bowel disease	Preterm birth	G	A	-0.164639	0.00992861	9.36268e-62	0.5188	log odds	G	A	-0.0171	0.0089	0.05416	0.5232	FALSE	FALSE	FALSE	TRUE
rs6588248	1	67652984	Inflammatory bowel disease	Preterm birth	G	T	0.0819867	0.0099185	1.38484e-16	0.5297	log odds	G	T	-0.0077	0.0093	0.4067	0.507	FALSE	FALSE	FALSE	TRUE
rs6651252	8	129567181	Inflammatory bowel disease	Preterm birth	C	T	-0.0908484	0.014833	9.08239e-10	0.13	log odds	C	T	0.0335	0.0135	0.01329	0.1238	FALSE	FALSE	FALSE	TRUE
rs6708373	2	234172846	Inflammatory bowel disease	Preterm birth	G	A	0.134178	0.0099341	1.42561e-41	0.5277	log odds	G	A	-0.0016	0.0091	0.8637	0.466	FALSE	FALSE	FALSE	TRUE
rs6740462	2	65667272	Inflammatory bowel disease	Preterm birth	A	C	0.0799597	0.0116057	5.59114e-12	0.7378	log odds	A	C	-0.0042	0.0095	0.6579	0.6669	FALSE	FALSE	FALSE	TRUE
rs6745185	2	241586960	Inflammatory bowel disease	Preterm birth	G	T	0.0698267	0.0115253	1.37322e-09	0.7389	log odds	G	T	-0.0009	0.0115	0.9379	0.8082	FALSE	FALSE	FALSE	TRUE
rs67643815	18	67561508	Inflammatory bowel disease	Preterm birth	T	G	-0.0629092	0.0101798	6.41889e-10	0.5342	log odds	T	G	-0.0011	0.0095	0.9115	0.5679	FALSE	FALSE	FALSE	TRUE
rs6933404	6	137959235	Inflammatory bowel disease	Preterm birth	C	T	0.0957518	0.0122643	5.83848e-15	0.2108	log odds	C	T	0.0275	0.0111	0.01309	0.1969	FALSE	FALSE	FALSE	TRUE
rs7011507	8	49129242	Inflammatory bowel disease	Preterm birth	A	G	-0.0846011	0.0150825	2.03222e-08	0.1233	log odds	A	G	0.0336	0.0149	0.02445	0.1019	FALSE	FALSE	FALSE	TRUE
rs7015630	8	90875918	Inflammatory bowel disease	Preterm birth	C	T	-0.0627799	0.0113167	2.89694e-08	0.2657	log odds	C	T	-0.006	0.01	0.5489	0.2713	FALSE	FALSE	FALSE	TRUE
rs71593329	5	158620079	Inflammatory bowel disease	Preterm birth	G	T	-0.0978042	0.0126731	1.18659e-14	0.1998	log odds	G	T	0.0002	0.0119	0.9896	0.1776	FALSE	FALSE	FALSE	TRUE
rs7194886	16	50725193	Inflammatory bowel disease	Preterm birth	T	C	-0.126026	0.0100135	2.53338e-36	0.4357	log odds	T	C	0.0269	0.009	0.002654	0.4722	FALSE	FALSE	FALSE	TRUE
rs7240004	18	46395022	Inflammatory bowel disease	Preterm birth	G	A	-0.0665215	0.0102898	1.01436e-10	0.3795	log odds	G	A	-0.004	0.0098	0.6793	0.3796	FALSE	FALSE	FALSE	TRUE
rs7253253	19	10714058	Inflammatory bowel disease	Preterm birth	T	G	-0.134424	0.02313	6.18586e-09	0.95432	log odds	T	G	0.0072	0.02	0.7207	0.9452	FALSE	FALSE	FALSE	TRUE
rs72634258	1	8150638	Inflammatory bowel disease	Preterm birth	C	T	-0.126877	0.0139965	1.24652e-19	0.1757	log odds	C	T	-0.0028	0.0108	0.7992	0.2321	FALSE	FALSE	FALSE	TRUE
rs72924296	2	199543967	Inflammatory bowel disease	Preterm birth	G	A	-0.0638392	0.0112629	1.44391e-08	0.2696	log odds	G	A	-0.0236	0.0104	0.02298	0.2447	FALSE	FALSE	FALSE	TRUE
rs744166	17	40514201	Inflammatory bowel disease	Preterm birth	G	A	-0.100017	0.0102076	1.14446e-22	0.4204	log odds	G	A	-0.0123	0.009	0.1722	0.4253	FALSE	FALSE	FALSE	TRUE
rs7523442	1	20165971	Inflammatory bowel disease	Preterm birth	T	C	0.124537	0.00990061	2.76439e-36	0.5356	log odds	T	C	-0.0128	0.0089	0.1488	0.4993	FALSE	FALSE	FALSE	TRUE
rs7547569	1	67731368	Inflammatory bowel disease	Preterm birth	C	T	-0.6472	0.0232516	1.65196e-170	0.06675	log odds	C	T	0.0397	0.0202	0.04957	0.0509	FALSE	FALSE	FALSE	TRUE
rs7608910	2	61204856	Inflammatory bowel disease	Preterm birth	G	A	0.126444	0.0100484	2.59956e-36	0.3909	log odds	G	A	-0.0167	0.0093	0.07163	0.3652	FALSE	FALSE	FALSE	TRUE
rs7657746	4	123161619	Inflammatory bowel disease	Preterm birth	G	A	-0.0868542	0.0118004	1.83485e-13	0.244	log odds	G	A	-0.0056	0.0116	0.6261	0.1978	FALSE	FALSE	FALSE	TRUE
rs769177	6	31547611	Inflammatory bowel disease	Preterm birth	T	C	0.260903	0.0285603	6.5283e-20	0.02548	log odds	T	C	-0.0286	0.0224	0.202	0.0512	FALSE	FALSE	FALSE	TRUE
rs7773324	6	382559	Inflammatory bowel disease	Preterm birth	A	G	0.061818	0.0106192	5.83687e-09	0.6002	log odds	A	G	-0.0144	0.0096	0.1334	0.5585	FALSE	FALSE	FALSE	TRUE
rs780094	2	27741237	Inflammatory bowel disease	Preterm birth	C	T	-0.0783055	0.00996426	3.88329e-15	0.6051	log odds	C	T	-0.0126	0.0096	0.1911	0.6477	FALSE	FALSE	FALSE	TRUE
rs7848647	9	117569046	Inflammatory bowel disease	Preterm birth	C	T	0.13239	0.0106897	3.15791e-35	0.6746	log odds	C	T	0.0034	0.0095	0.7232	0.6837	FALSE	FALSE	FALSE	TRUE
rs78487399	2	43809347	Inflammatory bowel disease	Preterm birth	C	G	-0.132093	0.0163913	7.71081e-16	0.90326	log odds	C	G	-0.0191	0.0179	0.2857	0.9307	FALSE	TRUE	FALSE	TRUE
rs79980175	5	40521892	Inflammatory bowel disease	Preterm birth	C	A	-0.0953162	0.0148313	1.30404e-10	0.136	log odds	C	A	0.0101	0.0121	0.4032	0.1649	FALSE	FALSE	FALSE	TRUE
rs913678	20	48955424	Inflammatory bowel disease	Preterm birth	C	T	-0.0691643	0.0105418	5.34687e-11	0.3293	log odds	C	T	-0.0055	0.0094	0.558	0.3421	FALSE	FALSE	FALSE	TRUE
rs9264942	6	31274380	Inflammatory bowel disease	Preterm birth	C	T	0.094692	0.0107773	1.54703e-18	0.3529	log odds	C	T	-0.0223	0.0101	0.02671	0.2994	FALSE	FALSE	FALSE	TRUE
rs9273363	6	32626272	Inflammatory bowel disease	Preterm birth	A	C	-0.193129	0.0120075	3.30217e-58	0.2748	log odds	A	C	0.0687	0.0101	1.23e-11	0.2831	FALSE	FALSE	FALSE	TRUE
rs941823	13	41013977	Inflammatory bowel disease	Preterm birth	C	T	0.0830172	0.0115361	6.18728e-13	0.7509	log odds	C	T	0.0008	0.0113	0.9469	0.7388	FALSE	FALSE	FALSE	TRUE
rs9457247	6	167392174	Inflammatory bowel disease	Preterm birth	T	C	0.089151	0.0102086	2.48085e-18	0.5398	log odds	T	C	-0.003	0.0089	0.7372	0.5069	FALSE	FALSE	FALSE	TRUE
rs9557207	13	100036418	Inflammatory bowel disease	Preterm birth	G	A	-0.0878448	0.0120782	3.5156e-13	0.2231	log odds	G	A	0.0136	0.0121	0.2616	0.167	FALSE	FALSE	FALSE	TRUE
rs974801	4	106071064	Inflammatory bowel disease	Preterm birth	G	A	-0.0727718	0.0101382	7.07457e-13	0.3799	log odds	G	A	-0.0307	0.0092	0.0008429	0.3845	FALSE	FALSE	FALSE	TRUE
rs9836291	3	49697459	Inflammatory bowel disease	Preterm birth	A	G	0.160867	0.0105244	9.61391e-53	0.2878	log odds	A	G	-0.0062	0.0093	0.5021	0.369	FALSE	FALSE	FALSE	TRUE
rs9889296	17	32570547	Inflammatory bowel disease	Preterm birth	A	G	-0.104999	0.0112854	1.35301e-20	0.2723	log odds	A	G	-0.0303	0.0095	0.001451	0.321	FALSE	FALSE	FALSE	TRUE
rs10142466	14	69271784	Inflammatory bowel disease	Small for gestational age	G	A	-0.0580054	0.010146	1.08365e-08	0.5065	log odds	G	A	-0.0017	0.0174	0.923	0.5007	FALSE	FALSE	FALSE	TRUE
rs10758669	9	4981602	Inflammatory bowel disease	Small for gestational age	A	C	-0.148762	0.0102138	4.69894e-48	0.6504	log odds	A	C	-0.0007	0.0197	0.9709	0.659	FALSE	FALSE	FALSE	TRUE
rs10761659	10	64445564	Inflammatory bowel disease	Small for gestational age	G	A	0.153811	0.0100347	4.9705e-53	0.5399	log odds	G	A	-0.0034	0.0187	0.8567	0.5499	FALSE	FALSE	FALSE	TRUE
rs10800309	1	161472158	Inflammatory bowel disease	Small for gestational age	G	A	-0.132111	0.010405	6.1546e-37	0.6578	log odds	G	A	0.0338	0.0201	0.09232	0.6769	FALSE	FALSE	FALSE	TRUE
rs10878302	12	40669826	Inflammatory bowel disease	Small for gestational age	A	T	0.112429	0.0192561	5.26393e-09	0.92855	log odds	A	T	0.063	0.0332	0.05744	0.9189	FALSE	TRUE	FALSE	TRUE
rs10956252	8	126536137	Inflammatory bowel disease	Small for gestational age	G	C	0.0834795	0.0101714	2.26204e-16	0.6189	log odds	G	C	0.0008	0.018	0.9642	0.6049	FALSE	TRUE	FALSE	TRUE
rs11152949	6	106449085	Inflammatory bowel disease	Small for gestational age	G	A	0.105057	0.0106717	7.2477e-23	0.3195	log odds	G	A	-0.0388	0.0194	0.04523	0.3039	FALSE	FALSE	FALSE	TRUE
rs11185982	10	82305627	Inflammatory bowel disease	Small for gestational age	C	T	-0.077882	0.0137863	1.61161e-08	0.1517	log odds	C	T	0.0522	0.0251	0.03762	0.1385	FALSE	FALSE	FALSE	TRUE
rs11230563	11	60776209	Inflammatory bowel disease	Small for gestational age	T	C	-0.081194	0.0105845	1.70608e-14	0.348	log odds	T	C	0.0016	0.0184	0.9318	0.3429	FALSE	FALSE	FALSE	TRUE
rs11236797	11	76299649	Inflammatory bowel disease	Small for gestational age	A	C	0.150864	0.00996698	9.31751e-52	0.4444	log odds	A	C	-0.0048	0.0176	0.787	0.4355	FALSE	FALSE	FALSE	TRUE
rs11641016	16	86014881	Inflammatory bowel disease	Small for gestational age	G	C	-0.111288	0.0133908	9.50605e-17	0.1973	log odds	G	C	0.015	0.0214	0.4835	0.2228	FALSE	TRUE	FALSE	TRUE
rs11677953	2	219121663	Inflammatory bowel disease	Small for gestational age	A	G	0.0790564	0.0100145	2.92213e-15	0.3969	log odds	A	G	-0.0009	0.018	0.9596	0.3973	FALSE	FALSE	FALSE	TRUE
rs11691685	2	145481827	Inflammatory bowel disease	Small for gestational age	G	A	-0.122467	0.0187977	7.26942e-11	0.08024	log odds	G	A	0.0094	0.0311	0.7624	0.0885	FALSE	FALSE	FALSE	TRUE
rs11713774	3	18765978	Inflammatory bowel disease	Small for gestational age	C	T	0.0942858	0.0142704	3.91922e-11	0.1427	log odds	C	T	-0.0319	0.0241	0.1848	0.1585	FALSE	FALSE	FALSE	TRUE
rs11793497	9	139271850	Inflammatory bowel disease	Small for gestational age	G	A	0.156206	0.0100484	1.70844e-54	0.423	log odds	G	A	-0.038	0.0176	0.03089	0.4396	FALSE	FALSE	FALSE	TRUE
rs1182188	7	2869985	Inflammatory bowel disease	Small for gestational age	C	T	-0.0659028	0.0108086	1.07912e-09	0.2989	log odds	C	T	-0.0064	0.0205	0.7537	0.2907	FALSE	FALSE	FALSE	TRUE
rs12103	1	1247494	Inflammatory bowel disease	Small for gestational age	C	T	-0.0867354	0.0130755	3.2802e-11	0.8166	log odds	C	T	0.0276	0.0215	0.1997	0.7505	FALSE	FALSE	FALSE	TRUE
rs12318183	12	68503836	Inflammatory bowel disease	Small for gestational age	A	C	0.109531	0.01008	1.66994e-27	0.3854	log odds	A	C	0.0059	0.0182	0.7449	0.3693	FALSE	FALSE	FALSE	TRUE
rs12411259	1	172866210	Inflammatory bowel disease	Small for gestational age	A	G	0.0669054	0.0115117	6.17504e-09	0.2401	log odds	A	G	0.004	0.0209	0.8477	0.2298	FALSE	FALSE	FALSE	TRUE
rs1250566	10	81046453	Inflammatory bowel disease	Small for gestational age	A	G	-0.100894	0.0110038	4.7698e-20	0.3161	log odds	A	G	0.0024	0.0184	0.8969	0.3457	FALSE	FALSE	FALSE	TRUE
rs1267499	6	14715882	Inflammatory bowel disease	Small for gestational age	C	T	0.0821443	0.0125131	5.21555e-11	0.81	log odds	C	T	0.0718	0.0242	0.002959	0.82	FALSE	FALSE	FALSE	TRUE
rs12718244	7	50175654	Inflammatory bowel disease	Small for gestational age	A	G	0.0761709	0.0100437	3.35274e-14	0.4081	log odds	A	G	0.0198	0.0178	0.2653	0.4024	FALSE	FALSE	FALSE	TRUE
rs12722515	10	6081230	Inflammatory bowel disease	Small for gestational age	A	C	-0.0989022	0.0142955	4.56773e-12	0.1627	log odds	A	C	0.0012	0.0225	0.9566	0.1892	FALSE	FALSE	FALSE	TRUE
rs1292053	17	57963537	Inflammatory bowel disease	Small for gestational age	G	A	0.0701035	0.00982936	9.88781e-13	0.442	log odds	G	A	-0.0165	0.0189	0.3809	0.4378	FALSE	FALSE	FALSE	TRUE
rs1297258	21	16806709	Inflammatory bowel disease	Small for gestational age	T	C	-0.114524	0.0100654	5.37898e-30	0.4249	log odds	T	C	-0.0037	0.0179	0.8382	0.4201	FALSE	FALSE	FALSE	TRUE
rs13107612	4	102739980	Inflammatory bowel disease	Small for gestational age	T	C	0.0732561	0.0108741	1.61994e-11	0.2969	log odds	T	C	-0.0298	0.02	0.1363	0.2624	FALSE	FALSE	FALSE	TRUE
rs13204742	6	128245765	Inflammatory bowel disease	Small for gestational age	T	G	0.0916208	0.0147604	5.39312e-10	0.1267	log odds	T	G	-0.0209	0.0272	0.4413	0.1207	FALSE	FALSE	FALSE	TRUE
rs13407913	2	25097644	Inflammatory bowel disease	Small for gestational age	G	A	0.0917072	0.00988181	1.6885e-20	0.4306	log odds	G	A	0.0115	0.0176	0.5137	0.4396	FALSE	FALSE	FALSE	TRUE
rs1363907	5	96252803	Inflammatory bowel disease	Small for gestational age	A	G	0.0815026	0.0104086	4.86519e-15	0.4212	log odds	A	G	-0.0127	0.0178	0.4742	0.4297	FALSE	FALSE	FALSE	TRUE
rs1388585	12	40531691	Inflammatory bowel disease	Small for gestational age	A	G	-0.30489	0.031707	6.8533e-22	0.98081	log odds	A	G	-0.0373	0.0624	0.5498	0.966	FALSE	FALSE	FALSE	TRUE
rs1420098	2	102984279	Inflammatory bowel disease	Small for gestational age	C	T	-0.0952951	0.0102776	1.82516e-20	0.3877	log odds	C	T	0.0039	0.0178	0.825	0.3823	FALSE	FALSE	FALSE	TRUE
rs1517352	2	191931464	Inflammatory bowel disease	Small for gestational age	C	A	0.0778816	0.0102944	3.86545e-14	0.6048	log odds	C	A	0.0149	0.0179	0.4058	0.6173	FALSE	FALSE	FALSE	TRUE
rs1569328	14	75741751	Inflammatory bowel disease	Small for gestational age	T	C	-0.0809722	0.0136766	3.20959e-09	0.1702	log odds	T	C	0.0094	0.0242	0.6986	0.1556	FALSE	FALSE	FALSE	TRUE
rs17293632	15	67442596	Inflammatory bowel disease	Small for gestational age	T	C	0.107165	0.0116106	2.70894e-20	0.2364	log odds	T	C	-0.0101	0.0221	0.6468	0.2335	FALSE	FALSE	FALSE	TRUE
rs17651741	15	38869666	Inflammatory bowel disease	Small for gestational age	A	G	0.0702476	0.0126505	2.80892e-08	0.191	log odds	A	G	-0.002	0.0231	0.9316	0.1749	FALSE	FALSE	FALSE	TRUE
rs17694108	19	33731551	Inflammatory bowel disease	Small for gestational age	A	G	0.0857629	0.0111165	1.21032e-14	0.2797	log odds	A	G	0.0033	0.0193	0.8645	0.303	FALSE	FALSE	FALSE	TRUE
rs17780256	17	70642923	Inflammatory bowel disease	Small for gestational age	C	A	-0.083427	0.0125693	3.19374e-11	0.1927	log odds	C	A	0.0156	0.0224	0.4874	0.1884	FALSE	FALSE	FALSE	TRUE
rs181826	5	141526057	Inflammatory bowel disease	Small for gestational age	A	C	0.0820444	0.0104471	4.05229e-15	0.6266	log odds	A	C	0.0153	0.0192	0.426	0.6243	FALSE	FALSE	FALSE	TRUE
rs1847472	6	90973159	Inflammatory bowel disease	Small for gestational age	A	C	-0.0672805	0.0108961	6.62857e-10	0.3421	log odds	A	C	0.0075	0.0199	0.7053	0.3272	FALSE	FALSE	FALSE	TRUE
rs1990760	2	163124051	Inflammatory bowel disease	Small for gestational age	T	C	-0.0671151	0.0107006	3.56246e-10	0.6085	log odds	T	C	0.0018	0.0191	0.9254	0.6082	FALSE	FALSE	FALSE	TRUE
rs2024092	19	1124031	Inflammatory bowel disease	Small for gestational age	A	G	0.106813	0.0121076	1.1246e-18	0.2162	log odds	A	G	0.0112	0.0216	0.6059	0.2044	FALSE	FALSE	FALSE	TRUE
rs2050392	10	30691503	Inflammatory bowel disease	Small for gestational age	A	G	0.0691178	0.0102921	1.87241e-11	0.6003	log odds	A	G	0.001	0.0181	0.9565	0.5813	FALSE	FALSE	FALSE	TRUE
rs2143178	22	39660829	Inflammatory bowel disease	Small for gestational age	C	T	-0.176684	0.0137017	4.79954e-38	0.1658	log odds	C	T	0.0037	0.0244	0.8795	0.1506	FALSE	FALSE	FALSE	TRUE
rs2153283	10	59972299	Inflammatory bowel disease	Small for gestational age	A	C	-0.0859637	0.0127458	1.53568e-11	0.217	log odds	A	C	0.0225	0.0212	0.2893	0.2109	FALSE	FALSE	FALSE	TRUE
rs2270395	16	50846832	Inflammatory bowel disease	Small for gestational age	T	C	0.0778411	0.0118554	5.17249e-11	0.7616	log odds	T	C	-0.0058	0.0208	0.7788	0.7494	FALSE	FALSE	FALSE	TRUE
rs2274351	10	104264107	Inflammatory bowel disease	Small for gestational age	T	C	0.0604993	0.0104442	6.93043e-09	0.5373	log odds	T	C	0.0031	0.0174	0.8578	0.509	FALSE	FALSE	FALSE	TRUE
rs2297559	1	160854526	Inflammatory bowel disease	Small for gestational age	A	G	0.0741659	0.0110454	1.88495e-11	0.6822	log odds	A	G	-0.0054	0.0186	0.7726	0.6694	FALSE	FALSE	FALSE	TRUE
rs2328546	6	20657345	Inflammatory bowel disease	Small for gestational age	C	T	0.0940162	0.0126938	1.29718e-13	0.8014	log odds	C	T	0.0062	0.0212	0.7714	0.7829	FALSE	FALSE	FALSE	TRUE
rs2395022	7	98750379	Inflammatory bowel disease	Small for gestational age	C	A	-0.181635	0.0233963	8.26799e-15	0.95885	log odds	C	A	0.0032	0.052	0.951	0.9664	FALSE	FALSE	FALSE	TRUE
rs2488397	1	197701279	Inflammatory bowel disease	Small for gestational age	C	G	0.09881	0.0121644	4.55302e-16	0.2037	log odds	C	G	-0.0065	0.0215	0.7627	0.2064	FALSE	TRUE	FALSE	TRUE
rs2497318	10	94432000	Inflammatory bowel disease	Small for gestational age	T	C	-0.0635464	0.00989735	1.35781e-10	0.4504	log odds	T	C	0.0044	0.0175	0.8024	0.4727	FALSE	FALSE	FALSE	TRUE
rs2538470	7	148220448	Inflammatory bowel disease	Small for gestational age	G	A	-0.0675599	0.0101646	2.99916e-11	0.6378	log odds	G	A	-0.0331	0.0182	0.06884	0.6354	FALSE	FALSE	FALSE	TRUE
rs259964	20	57824309	Inflammatory bowel disease	Small for gestational age	G	A	-0.0674584	0.00983489	6.92947e-12	0.5414	log odds	G	A	0.0054	0.0178	0.7603	0.5445	FALSE	FALSE	FALSE	TRUE
rs2688608	10	75658349	Inflammatory bowel disease	Small for gestational age	T	G	0.062403	0.00988642	2.75467e-10	0.557	log odds	T	G	0.0114	0.0176	0.515	0.5114	FALSE	FALSE	FALSE	TRUE
rs272882	5	131669161	Inflammatory bowel disease	Small for gestational age	T	G	0.166117	0.0108875	1.46656e-52	0.6733	log odds	T	G	-0.0243	0.0183	0.1847	0.6425	FALSE	FALSE	FALSE	TRUE
rs2836883	21	40466744	Inflammatory bowel disease	Small for gestational age	A	G	-0.168413	0.0115451	3.37831e-48	0.2728	log odds	A	G	-0.0103	0.0197	0.6015	0.2719	FALSE	FALSE	FALSE	TRUE
rs2847278	18	12778715	Inflammatory bowel disease	Small for gestational age	T	C	-0.144528	0.0132236	8.32722e-28	0.841	log odds	T	C	0.0099	0.023	0.6673	0.8214	FALSE	FALSE	FALSE	TRUE
rs2974935	1	155181843	Inflammatory bowel disease	Small for gestational age	T	G	0.0687256	0.0100715	8.86748e-12	0.4948	log odds	T	G	0.0062	0.0175	0.7227	0.5097	FALSE	FALSE	FALSE	TRUE
rs3024493	1	206943968	Inflammatory bowel disease	Small for gestational age	A	C	0.196922	0.0131753	1.64778e-50	0.1572	log odds	A	C	-0.0187	0.0245	0.4459	0.1503	FALSE	FALSE	FALSE	TRUE
rs3184504	12	111884608	Inflammatory bowel disease	Small for gestational age	C	T	-0.0600317	0.00989211	1.28988e-09	0.5074	log odds	C	T	-0.0838	0.0187	7.201e-06	0.5415	FALSE	FALSE	FALSE	TRUE
rs34779708	10	35466185	Inflammatory bowel disease	Small for gestational age	G	T	0.106679	0.0102408	2.073e-25	0.3512	log odds	G	T	-0.0393	0.0184	0.03295	0.3386	FALSE	FALSE	FALSE	TRUE
rs34804116	5	72539850	Inflammatory bowel disease	Small for gestational age	A	C	-0.0574631	0.0104322	3.62402e-08	0.3867	log odds	A	C	-0.0059	0.0178	0.7397	0.4064	FALSE	FALSE	FALSE	TRUE
rs35164067	19	10525181	Inflammatory bowel disease	Small for gestational age	A	G	-0.11754	0.0127318	2.65705e-20	0.2039	log odds	A	G	-0.0376	0.0219	0.08647	0.2	FALSE	FALSE	FALSE	TRUE
rs35256947	2	231161026	Inflammatory bowel disease	Small for gestational age	C	T	0.0821647	0.0113176	3.87347e-13	0.2594	log odds	C	T	-0.0284	0.0203	0.1617	0.2511	FALSE	FALSE	FALSE	TRUE
rs35730213	1	200874229	Inflammatory bowel disease	Small for gestational age	C	G	-0.159624	0.0113656	8.33489e-45	0.2807	log odds	C	G	0.0195	0.0194	0.3163	0.2831	FALSE	TRUE	FALSE	TRUE
rs36048684	5	158822929	Inflammatory bowel disease	Small for gestational age	A	T	-0.0941465	0.0159649	3.69939e-09	0.1107	log odds	A	T	0.0225	0.0296	0.448	0.1004	FALSE	TRUE	FALSE	TRUE
rs367569	16	11365500	Inflammatory bowel disease	Small for gestational age	T	C	-0.0958166	0.011275	1.92664e-17	0.2891	log odds	T	C	-0.0099	0.0195	0.6121	0.2833	FALSE	FALSE	FALSE	TRUE
rs3776414	5	10689562	Inflammatory bowel disease	Small for gestational age	G	T	0.0773716	0.0101613	2.65033e-14	0.3756	log odds	G	T	-0.0118	0.0182	0.5146	0.3786	FALSE	FALSE	FALSE	TRUE
rs3801835	7	26852053	Inflammatory bowel disease	Small for gestational age	T	C	0.064107	0.0106005	1.47058e-09	0.3447	log odds	T	C	0.0042	0.0187	0.8231	0.3196	FALSE	FALSE	FALSE	TRUE
rs3853824	17	54880993	Inflammatory bowel disease	Small for gestational age	C	T	0.064031	0.0104099	7.70123e-10	0.6385	log odds	C	T	-0.0047	0.0181	0.7951	0.6164	FALSE	FALSE	FALSE	TRUE
rs4703855	5	71693899	Inflammatory bowel disease	Small for gestational age	T	C	-0.0710611	0.0109034	7.15649e-11	0.2998	log odds	T	C	-0.0227	0.0187	0.225	0.3217	FALSE	FALSE	FALSE	TRUE
rs4743820	9	93928416	Inflammatory bowel disease	Small for gestational age	T	C	0.0639523	0.0108526	3.79656e-09	0.7019	log odds	T	C	0.0016	0.019	0.9325	0.6886	FALSE	FALSE	FALSE	TRUE
rs4795397	17	38023745	Inflammatory bowel disease	Small for gestational age	G	A	0.138343	0.00996661	8.30233e-44	0.4713	log odds	G	A	0.0367	0.0175	0.03574	0.4791	FALSE	FALSE	FALSE	TRUE
rs4976646	5	176788570	Inflammatory bowel disease	Small for gestational age	C	T	0.0730113	0.0104794	3.23445e-12	0.3415	log odds	C	T	0.0085	0.0184	0.644	0.3375	FALSE	FALSE	FALSE	TRUE
rs516246	19	49206172	Inflammatory bowel disease	Small for gestational age	T	C	0.0755599	0.0101797	1.14842e-13	0.4652	log odds	T	C	0.0277	0.0188	0.1405	0.4684	FALSE	FALSE	FALSE	TRUE
rs55808324	14	88444752	Inflammatory bowel disease	Small for gestational age	A	G	0.141213	0.016844	5.13452e-17	0.09318	log odds	A	G	0.022	0.028	0.4317	0.117	FALSE	FALSE	FALSE	TRUE
rs559928	11	64150370	Inflammatory bowel disease	Small for gestational age	C	T	0.094388	0.0129645	3.32583e-13	0.8128	log odds	C	T	-0.026	0.0226	0.2494	0.8159	FALSE	FALSE	FALSE	TRUE
rs56167332	5	158827769	Inflammatory bowel disease	Small for gestational age	A	C	0.155855	0.0104967	7.16638e-50	0.3375	log odds	A	C	-0.0115	0.0185	0.5357	0.3512	FALSE	FALSE	FALSE	TRUE
rs6058869	20	31348750	Inflammatory bowel disease	Small for gestational age	T	C	0.0556615	0.0100037	2.63494e-08	0.3991	log odds	T	C	0.0068	0.0176	0.7014	0.4369	FALSE	FALSE	FALSE	TRUE
rs6062496	20	62329099	Inflammatory bowel disease	Small for gestational age	A	G	0.123216	0.0102312	2.10814e-33	0.5694	log odds	A	G	-0.006	0.0177	0.7374	0.5628	FALSE	FALSE	FALSE	TRUE
rs6074022	20	44740196	Inflammatory bowel disease	Small for gestational age	T	C	-0.0742587	0.0114338	8.32339e-11	0.7497	log odds	T	C	0.0074	0.02	0.7106	0.7496	FALSE	FALSE	FALSE	TRUE
rs6111031	20	1682037	Inflammatory bowel disease	Small for gestational age	T	C	-0.264091	0.0147557	1.23225e-71	0.1591	log odds	T	C	-0.0379	0.0278	0.1726	0.1169	FALSE	FALSE	FALSE	TRUE
rs62037363	16	28865042	Inflammatory bowel disease	Small for gestational age	C	T	0.0987549	0.0102618	6.36209e-22	0.3911	log odds	C	T	-0.0192	0.0191	0.3133	0.3983	FALSE	FALSE	FALSE	TRUE
rs62434177	6	138087506	Inflammatory bowel disease	Small for gestational age	A	G	-0.179105	0.031375	1.13951e-08	0.03236	log odds	A	G	-0.0832	0.0529	0.1157	0.0344	FALSE	FALSE	FALSE	TRUE
rs6456426	6	21438889	Inflammatory bowel disease	Small for gestational age	A	C	-0.0643405	0.0099028	8.18276e-11	0.4984	log odds	A	C	-0.021	0.0176	0.2332	0.5085	FALSE	FALSE	FALSE	TRUE
rs6466198	7	107480126	Inflammatory bowel disease	Small for gestational age	T	A	0.0841312	0.0102451	2.17771e-16	0.386	log odds	T	A	-0.0151	0.0181	0.4021	0.3925	FALSE	TRUE	FALSE	TRUE
rs648541	11	114429934	Inflammatory bowel disease	Small for gestational age	G	A	-0.0648616	0.0106716	1.21728e-09	0.3409	log odds	G	A	0.0195	0.0185	0.2918	0.3293	FALSE	FALSE	FALSE	TRUE
rs6500315	16	50508101	Inflammatory bowel disease	Small for gestational age	G	A	0.0766082	0.0118778	1.12065e-10	0.7753	log odds	G	A	-0.0606	0.0211	0.004126	0.766	FALSE	FALSE	FALSE	TRUE
rs6561151	13	44484706	Inflammatory bowel disease	Small for gestational age	A	G	0.1	0.0118661	3.53346e-17	0.2235	log odds	A	G	0.0432	0.0226	0.05545	0.1884	FALSE	FALSE	FALSE	TRUE
rs6584281	10	101286480	Inflammatory bowel disease	Small for gestational age	G	A	-0.164639	0.00992861	9.36268e-62	0.5188	log odds	G	A	-0.0006	0.0175	0.9743	0.5315	FALSE	FALSE	FALSE	TRUE
rs6651252	8	129567181	Inflammatory bowel disease	Small for gestational age	C	T	-0.0908484	0.014833	9.08239e-10	0.13	log odds	C	T	-0.0083	0.0271	0.7601	0.1384	FALSE	FALSE	FALSE	TRUE
rs6708373	2	234172846	Inflammatory bowel disease	Small for gestational age	G	A	0.134178	0.0099341	1.42561e-41	0.5277	log odds	G	A	0.0329	0.0177	0.0622	0.5152	FALSE	FALSE	FALSE	TRUE
rs6740462	2	65667272	Inflammatory bowel disease	Small for gestational age	A	C	0.0799597	0.0116057	5.59114e-12	0.7378	log odds	A	C	0.003	0.02	0.879	0.7368	FALSE	FALSE	FALSE	TRUE
rs6745185	2	241586960	Inflammatory bowel disease	Small for gestational age	G	T	0.0698267	0.0115253	1.37322e-09	0.7389	log odds	G	T	0.0101	0.0214	0.6356	0.7808	FALSE	FALSE	FALSE	TRUE
rs67643815	18	67561508	Inflammatory bowel disease	Small for gestational age	T	G	-0.0629092	0.0101798	6.41889e-10	0.5342	log odds	T	G	0.0003	0.0177	0.9863	0.484	FALSE	FALSE	FALSE	TRUE
rs6933404	6	137959235	Inflammatory bowel disease	Small for gestational age	C	T	0.0957518	0.0122643	5.83848e-15	0.2108	log odds	C	T	0.0093	0.0212	0.6613	0.221	FALSE	FALSE	FALSE	TRUE
rs7011507	8	49129242	Inflammatory bowel disease	Small for gestational age	A	G	-0.0846011	0.0150825	2.03222e-08	0.1233	log odds	A	G	0.0051	0.0269	0.8506	0.1224	FALSE	FALSE	FALSE	TRUE
rs7015630	8	90875918	Inflammatory bowel disease	Small for gestational age	C	T	-0.0627799	0.0113167	2.89694e-08	0.2657	log odds	C	T	0.0194	0.0199	0.331	0.273	FALSE	FALSE	FALSE	TRUE
rs71593329	5	158620079	Inflammatory bowel disease	Small for gestational age	G	T	-0.0978042	0.0126731	1.18659e-14	0.1998	log odds	G	T	-0.0033	0.0229	0.8859	0.2096	FALSE	FALSE	FALSE	TRUE
rs7194886	16	50725193	Inflammatory bowel disease	Small for gestational age	T	C	-0.126026	0.0100135	2.53338e-36	0.4357	log odds	T	C	0.0299	0.0188	0.1117	0.4458	FALSE	FALSE	FALSE	TRUE
rs7253253	19	10714058	Inflammatory bowel disease	Small for gestational age	T	G	-0.134424	0.02313	6.18586e-09	0.95432	log odds	T	G	-0.0394	0.0425	0.3537	0.952	FALSE	FALSE	FALSE	TRUE
rs72634258	1	8150638	Inflammatory bowel disease	Small for gestational age	C	T	-0.126877	0.0139965	1.24652e-19	0.1757	log odds	C	T	0.0049	0.0225	0.8282	0.1894	FALSE	FALSE	FALSE	TRUE
rs72924296	2	199543967	Inflammatory bowel disease	Small for gestational age	G	A	-0.0638392	0.0112629	1.44391e-08	0.2696	log odds	G	A	-0.0156	0.0195	0.4224	0.2923	FALSE	FALSE	FALSE	TRUE
rs744166	17	40514201	Inflammatory bowel disease	Small for gestational age	G	A	-0.100017	0.0102076	1.14446e-22	0.4204	log odds	G	A	-0.0136	0.0176	0.4413	0.427	FALSE	FALSE	FALSE	TRUE
rs7523442	1	20165971	Inflammatory bowel disease	Small for gestational age	T	C	0.124537	0.00990061	2.76439e-36	0.5356	log odds	T	C	-0.007	0.0177	0.6932	0.5178	FALSE	FALSE	FALSE	TRUE
rs7547569	1	67731368	Inflammatory bowel disease	Small for gestational age	C	T	-0.6472	0.0232516	1.65196e-170	0.06675	log odds	C	T	-0.0272	0.0406	0.5034	0.0516	FALSE	FALSE	FALSE	TRUE
rs7608910	2	61204856	Inflammatory bowel disease	Small for gestational age	G	A	0.126444	0.0100484	2.59956e-36	0.3909	log odds	G	A	-0.0052	0.0193	0.7867	0.3678	FALSE	FALSE	FALSE	TRUE
rs7657746	4	123161619	Inflammatory bowel disease	Small for gestational age	G	A	-0.0868542	0.0118004	1.83485e-13	0.244	log odds	G	A	-0.0029	0.0207	0.8881	0.2431	FALSE	FALSE	FALSE	TRUE
rs769177	6	31547611	Inflammatory bowel disease	Small for gestational age	T	C	0.260903	0.0285603	6.5283e-20	0.02548	log odds	T	C	-0.0245	0.072	0.7342	0.0174	FALSE	FALSE	FALSE	TRUE
rs780094	2	27741237	Inflammatory bowel disease	Small for gestational age	C	T	-0.0783055	0.00996426	3.88329e-15	0.6051	log odds	C	T	-0.0191	0.0198	0.3354	0.6681	FALSE	FALSE	FALSE	TRUE
rs7848647	9	117569046	Inflammatory bowel disease	Small for gestational age	C	T	0.13239	0.0106897	3.15791e-35	0.6746	log odds	C	T	-0.0113	0.0184	0.5413	0.6626	FALSE	FALSE	FALSE	TRUE
rs78487399	2	43809347	Inflammatory bowel disease	Small for gestational age	C	G	-0.132093	0.0163913	7.71081e-16	0.90326	log odds	C	G	-0.0465	0.0312	0.136	0.9145	FALSE	TRUE	FALSE	TRUE
rs79980175	5	40521892	Inflammatory bowel disease	Small for gestational age	C	A	-0.0953162	0.0148313	1.30404e-10	0.136	log odds	C	A	-0.0066	0.0259	0.7993	0.135	FALSE	FALSE	FALSE	TRUE
rs8127691	21	45614860	Inflammatory bowel disease	Small for gestational age	C	T	-0.114259	0.0100818	8.97842e-30	0.6132	log odds	C	T	0.0117	0.018	0.5172	0.611	FALSE	FALSE	FALSE	TRUE
rs913678	20	48955424	Inflammatory bowel disease	Small for gestational age	C	T	-0.0691643	0.0105418	5.34687e-11	0.3293	log odds	C	T	0.0158	0.0184	0.392	0.3473	FALSE	FALSE	FALSE	TRUE
rs9264942	6	31274380	Inflammatory bowel disease	Small for gestational age	C	T	0.094692	0.0107773	1.54703e-18	0.3529	log odds	C	T	-0.0022	0.0201	0.9124	0.3185	FALSE	FALSE	FALSE	TRUE
rs9273363	6	32626272	Inflammatory bowel disease	Small for gestational age	A	C	-0.193129	0.0120075	3.30217e-58	0.2748	log odds	A	C	0.0002	0.021	0.9913	0.3284	FALSE	FALSE	FALSE	TRUE
rs941823	13	41013977	Inflammatory bowel disease	Small for gestational age	C	T	0.0830172	0.0115361	6.18728e-13	0.7509	log odds	C	T	0.0049	0.0217	0.8228	0.7521	FALSE	FALSE	FALSE	TRUE
rs9457247	6	167392174	Inflammatory bowel disease	Small for gestational age	T	C	0.089151	0.0102086	2.48085e-18	0.5398	log odds	T	C	0.0104	0.0177	0.556	0.5221	FALSE	FALSE	FALSE	TRUE
rs9557207	13	100036418	Inflammatory bowel disease	Small for gestational age	G	A	-0.0878448	0.0120782	3.5156e-13	0.2231	log odds	G	A	-0.0242	0.0218	0.2671	0.2056	FALSE	FALSE	FALSE	TRUE
rs974801	4	106071064	Inflammatory bowel disease	Small for gestational age	G	A	-0.0727718	0.0101382	7.07457e-13	0.3799	log odds	G	A	-0.0179	0.0192	0.3495	0.3851	FALSE	FALSE	FALSE	TRUE
rs9836291	3	49697459	Inflammatory bowel disease	Small for gestational age	A	G	0.160867	0.0105244	9.61391e-53	0.2878	log odds	A	G	-0.0514	0.0191	0.007132	0.2979	FALSE	FALSE	FALSE	TRUE
rs9889296	17	32570547	Inflammatory bowel disease	Small for gestational age	A	G	-0.104999	0.0112854	1.35301e-20	0.2723	log odds	A	G	0.0312	0.0193	0.1054	0.2878	FALSE	FALSE	FALSE	TRUE
rs10142466	14	69271784	Inflammatory bowel disease	Large for gestational age	G	A	-0.0580054	0.010146	1.08365e-08	0.5065	log odds	G	A	-0.0343	0.0153	0.02498	0.5003	FALSE	FALSE	FALSE	TRUE
rs10758669	9	4981602	Inflammatory bowel disease	Large for gestational age	A	C	-0.148762	0.0102138	4.69894e-48	0.6504	log odds	A	C	0.0195	0.0167	0.2433	0.6588	FALSE	FALSE	FALSE	TRUE
rs10761659	10	64445564	Inflammatory bowel disease	Large for gestational age	G	A	0.153811	0.0100347	4.9705e-53	0.5399	log odds	G	A	-0.0037	0.0158	0.8127	0.5491	FALSE	FALSE	FALSE	TRUE
rs10800309	1	161472158	Inflammatory bowel disease	Large for gestational age	G	A	-0.132111	0.010405	6.1546e-37	0.6578	log odds	G	A	-0.0038	0.0169	0.8233	0.6771	FALSE	FALSE	FALSE	TRUE
rs10878302	12	40669826	Inflammatory bowel disease	Large for gestational age	A	T	0.112429	0.0192561	5.26393e-09	0.92855	log odds	A	T	-0.0106	0.0283	0.7075	0.9183	FALSE	TRUE	FALSE	TRUE
rs10956252	8	126536137	Inflammatory bowel disease	Large for gestational age	G	C	0.0834795	0.0101714	2.26204e-16	0.6189	log odds	G	C	-0.0189	0.0158	0.2294	0.6145	FALSE	TRUE	FALSE	TRUE
rs11152949	6	106449085	Inflammatory bowel disease	Large for gestational age	G	A	0.105057	0.0106717	7.2477e-23	0.3195	log odds	G	A	0.0152	0.0168	0.3636	0.3081	FALSE	FALSE	FALSE	TRUE
rs11185982	10	82305627	Inflammatory bowel disease	Large for gestational age	C	T	-0.077882	0.0137863	1.61161e-08	0.1517	log odds	C	T	-0.0346	0.0222	0.1185	0.1412	FALSE	FALSE	FALSE	TRUE
rs11230563	11	60776209	Inflammatory bowel disease	Large for gestational age	T	C	-0.081194	0.0105845	1.70608e-14	0.348	log odds	T	C	-0.0064	0.0161	0.6926	0.3478	FALSE	FALSE	FALSE	TRUE
rs11236797	11	76299649	Inflammatory bowel disease	Large for gestational age	A	C	0.150864	0.00996698	9.31751e-52	0.4444	log odds	A	C	-0.0158	0.0154	0.3054	0.4353	FALSE	FALSE	FALSE	TRUE
rs11641016	16	86014881	Inflammatory bowel disease	Large for gestational age	G	C	-0.111288	0.0133908	9.50605e-17	0.1973	log odds	G	C	-0.0118	0.0185	0.5259	0.2247	FALSE	TRUE	FALSE	TRUE
rs11677953	2	219121663	Inflammatory bowel disease	Large for gestational age	A	G	0.0790564	0.0100145	2.92213e-15	0.3969	log odds	A	G	0.0083	0.0157	0.5946	0.4021	FALSE	FALSE	FALSE	TRUE
rs11691685	2	145481827	Inflammatory bowel disease	Large for gestational age	G	A	-0.122467	0.0187977	7.26942e-11	0.08024	log odds	G	A	-0.0269	0.0271	0.3209	0.0895	FALSE	FALSE	FALSE	TRUE
rs11713774	3	18765978	Inflammatory bowel disease	Large for gestational age	C	T	0.0942858	0.0142704	3.91922e-11	0.1427	log odds	C	T	-0.0002	0.0207	0.9906	0.1604	FALSE	FALSE	FALSE	TRUE
rs11793497	9	139271850	Inflammatory bowel disease	Large for gestational age	G	A	0.156206	0.0100484	1.70844e-54	0.423	log odds	G	A	0.0234	0.0154	0.1283	0.4459	FALSE	FALSE	FALSE	TRUE
rs1182188	7	2869985	Inflammatory bowel disease	Large for gestational age	C	T	-0.0659028	0.0108086	1.07912e-09	0.2989	log odds	C	T	-0.0438	0.0175	0.01208	0.2914	FALSE	FALSE	FALSE	TRUE
rs12318183	12	68503836	Inflammatory bowel disease	Large for gestational age	A	C	0.109531	0.01008	1.66994e-27	0.3854	log odds	A	C	0.0035	0.0158	0.8229	0.3773	FALSE	FALSE	FALSE	TRUE
rs12411259	1	172866210	Inflammatory bowel disease	Large for gestational age	A	G	0.0669054	0.0115117	6.17504e-09	0.2401	log odds	A	G	-0.0059	0.0185	0.7514	0.2228	FALSE	FALSE	FALSE	TRUE
rs1250566	10	81046453	Inflammatory bowel disease	Large for gestational age	A	G	-0.100894	0.0110038	4.7698e-20	0.3161	log odds	A	G	-0.006	0.0161	0.7087	0.3486	FALSE	FALSE	FALSE	TRUE
rs1267499	6	14715882	Inflammatory bowel disease	Large for gestational age	C	T	0.0821443	0.0125131	5.21555e-11	0.81	log odds	C	T	0.0002	0.0203	0.9903	0.8192	FALSE	FALSE	FALSE	TRUE
rs12718244	7	50175654	Inflammatory bowel disease	Large for gestational age	A	G	0.0761709	0.0100437	3.35274e-14	0.4081	log odds	A	G	-0.0084	0.0156	0.5899	0.4072	FALSE	FALSE	FALSE	TRUE
rs12722515	10	6081230	Inflammatory bowel disease	Large for gestational age	A	C	-0.0989022	0.0142955	4.56773e-12	0.1627	log odds	A	C	-0.0024	0.0196	0.9022	0.1914	FALSE	FALSE	FALSE	TRUE
rs1292053	17	57963537	Inflammatory bowel disease	Large for gestational age	G	A	0.0701035	0.00982936	9.88781e-13	0.442	log odds	G	A	0.0017	0.0159	0.9155	0.4379	FALSE	FALSE	FALSE	TRUE
rs1297258	21	16806709	Inflammatory bowel disease	Large for gestational age	T	C	-0.114524	0.0100654	5.37898e-30	0.4249	log odds	T	C	0.007	0.0156	0.6545	0.4262	FALSE	FALSE	FALSE	TRUE
rs13107612	4	102739980	Inflammatory bowel disease	Large for gestational age	T	C	0.0732561	0.0108741	1.61994e-11	0.2969	log odds	T	C	0.013	0.0173	0.4532	0.2673	FALSE	FALSE	FALSE	TRUE
rs13204742	6	128245765	Inflammatory bowel disease	Large for gestational age	T	G	0.0916208	0.0147604	5.39312e-10	0.1267	log odds	T	G	-0.0201	0.0234	0.3912	0.1229	FALSE	FALSE	FALSE	TRUE
rs13407913	2	25097644	Inflammatory bowel disease	Large for gestational age	G	A	0.0917072	0.00988181	1.6885e-20	0.4306	log odds	G	A	-0.0317	0.0155	0.04031	0.4388	FALSE	FALSE	FALSE	TRUE
rs1363907	5	96252803	Inflammatory bowel disease	Large for gestational age	A	G	0.0815026	0.0104086	4.86519e-15	0.4212	log odds	A	G	-0.0048	0.0154	0.7561	0.4382	FALSE	FALSE	FALSE	TRUE
rs1388585	12	40531691	Inflammatory bowel disease	Large for gestational age	A	G	-0.30489	0.031707	6.8533e-22	0.98081	log odds	A	G	-0.11	0.0578	0.0569	0.9781	FALSE	FALSE	FALSE	TRUE
rs1420098	2	102984279	Inflammatory bowel disease	Large for gestational age	C	T	-0.0952951	0.0102776	1.82516e-20	0.3877	log odds	C	T	0.031	0.0157	0.04754	0.3835	FALSE	FALSE	FALSE	TRUE
rs1517352	2	191931464	Inflammatory bowel disease	Large for gestational age	C	A	0.0778816	0.0102944	3.86545e-14	0.6048	log odds	C	A	-0.0029	0.0158	0.8527	0.6217	FALSE	FALSE	FALSE	TRUE
rs1569328	14	75741751	Inflammatory bowel disease	Large for gestational age	T	C	-0.0809722	0.0136766	3.20959e-09	0.1702	log odds	T	C	-0.0065	0.0211	0.7587	0.1582	FALSE	FALSE	FALSE	TRUE
rs17293632	15	67442596	Inflammatory bowel disease	Large for gestational age	T	C	0.107165	0.0116106	2.70894e-20	0.2364	log odds	T	C	0.0118	0.0187	0.5284	0.2333	FALSE	FALSE	FALSE	TRUE
rs17651741	15	38869666	Inflammatory bowel disease	Large for gestational age	A	G	0.0702476	0.0126505	2.80892e-08	0.191	log odds	A	G	-0.0007	0.0201	0.9726	0.1774	FALSE	FALSE	FALSE	TRUE
rs17694108	19	33731551	Inflammatory bowel disease	Large for gestational age	A	G	0.0857629	0.0111165	1.21032e-14	0.2797	log odds	A	G	0.0052	0.0169	0.758	0.299	FALSE	FALSE	FALSE	TRUE
rs17780256	17	70642923	Inflammatory bowel disease	Large for gestational age	C	A	-0.083427	0.0125693	3.19374e-11	0.1927	log odds	C	A	-0.0159	0.0199	0.4223	0.1837	FALSE	FALSE	FALSE	TRUE
rs181826	5	141526057	Inflammatory bowel disease	Large for gestational age	A	C	0.0820444	0.0104471	4.05229e-15	0.6266	log odds	A	C	-0.0002	0.0162	0.9918	0.6238	FALSE	FALSE	FALSE	TRUE
rs1847472	6	90973159	Inflammatory bowel disease	Large for gestational age	A	C	-0.0672805	0.0108961	6.62857e-10	0.3421	log odds	A	C	0.0068	0.0168	0.6844	0.3283	FALSE	FALSE	FALSE	TRUE
rs1990760	2	163124051	Inflammatory bowel disease	Large for gestational age	T	C	-0.0671151	0.0107006	3.56246e-10	0.6085	log odds	T	C	-0.006	0.0161	0.7089	0.6083	FALSE	FALSE	FALSE	TRUE
rs2024092	19	1124031	Inflammatory bowel disease	Large for gestational age	A	G	0.106813	0.0121076	1.1246e-18	0.2162	log odds	A	G	0.0064	0.019	0.7352	0.2044	FALSE	FALSE	FALSE	TRUE
rs2050392	10	30691503	Inflammatory bowel disease	Large for gestational age	A	G	0.0691178	0.0102921	1.87241e-11	0.6003	log odds	A	G	-0.0039	0.0158	0.8025	0.5937	FALSE	FALSE	FALSE	TRUE
rs2143178	22	39660829	Inflammatory bowel disease	Large for gestational age	C	T	-0.176684	0.0137017	4.79954e-38	0.1658	log odds	C	T	-0.0194	0.0215	0.3667	0.1505	FALSE	FALSE	FALSE	TRUE
rs2153283	10	59972299	Inflammatory bowel disease	Large for gestational age	A	C	-0.0859637	0.0127458	1.53568e-11	0.217	log odds	A	C	-0.0262	0.019	0.1689	0.2067	FALSE	FALSE	FALSE	TRUE
rs2270395	16	50846832	Inflammatory bowel disease	Large for gestational age	T	C	0.0778411	0.0118554	5.17249e-11	0.7616	log odds	T	C	0.0044	0.0184	0.8111	0.7652	FALSE	FALSE	FALSE	TRUE
rs2274351	10	104264107	Inflammatory bowel disease	Large for gestational age	T	C	0.0604993	0.0104442	6.93043e-09	0.5373	log odds	T	C	0.0205	0.0153	0.1812	0.5105	FALSE	FALSE	FALSE	TRUE
rs2297559	1	160854526	Inflammatory bowel disease	Large for gestational age	A	G	0.0741659	0.0110454	1.88495e-11	0.6822	log odds	A	G	-0.0227	0.0162	0.1612	0.6707	FALSE	FALSE	FALSE	TRUE
rs2328546	6	20657345	Inflammatory bowel disease	Large for gestational age	C	T	0.0940162	0.0126938	1.29718e-13	0.8014	log odds	C	T	0.0021	0.0187	0.9102	0.7866	FALSE	FALSE	FALSE	TRUE
rs2395022	7	98750379	Inflammatory bowel disease	Large for gestational age	C	A	-0.181635	0.0233963	8.26799e-15	0.95885	log odds	C	A	-0.0315	0.0437	0.4712	0.9659	FALSE	FALSE	FALSE	TRUE
rs2488397	1	197701279	Inflammatory bowel disease	Large for gestational age	C	G	0.09881	0.0121644	4.55302e-16	0.2037	log odds	C	G	0.004	0.0189	0.8321	0.2051	FALSE	TRUE	FALSE	TRUE
rs2497318	10	94432000	Inflammatory bowel disease	Large for gestational age	T	C	-0.0635464	0.00989735	1.35781e-10	0.4504	log odds	T	C	-0.0131	0.0154	0.3968	0.4375	FALSE	FALSE	FALSE	TRUE
rs2538470	7	148220448	Inflammatory bowel disease	Large for gestational age	G	A	-0.0675599	0.0101646	2.99916e-11	0.6378	log odds	G	A	-0.0108	0.0159	0.4959	0.6317	FALSE	FALSE	FALSE	TRUE
rs259964	20	57824309	Inflammatory bowel disease	Large for gestational age	G	A	-0.0674584	0.00983489	6.92947e-12	0.5414	log odds	G	A	0.0093	0.0155	0.5478	0.54	FALSE	FALSE	FALSE	TRUE
rs2688608	10	75658349	Inflammatory bowel disease	Large for gestational age	T	G	0.062403	0.00988642	2.75467e-10	0.557	log odds	T	G	-0.0145	0.0154	0.3461	0.5206	FALSE	FALSE	FALSE	TRUE
rs272882	5	131669161	Inflammatory bowel disease	Large for gestational age	T	G	0.166117	0.0108875	1.46656e-52	0.6733	log odds	T	G	-0.0246	0.0162	0.1285	0.6578	FALSE	FALSE	FALSE	TRUE
rs2836883	21	40466744	Inflammatory bowel disease	Large for gestational age	A	G	-0.168413	0.0115451	3.37831e-48	0.2728	log odds	A	G	0.0099	0.0171	0.5619	0.2734	FALSE	FALSE	FALSE	TRUE
rs2847278	18	12778715	Inflammatory bowel disease	Large for gestational age	T	C	-0.144528	0.0132236	8.32722e-28	0.841	log odds	T	C	-0.0413	0.0207	0.04548	0.8253	FALSE	FALSE	FALSE	TRUE
rs2974935	1	155181843	Inflammatory bowel disease	Large for gestational age	T	G	0.0687256	0.0100715	8.86748e-12	0.4948	log odds	T	G	-0.0226	0.0153	0.141	0.5114	FALSE	FALSE	FALSE	TRUE
rs3024493	1	206943968	Inflammatory bowel disease	Large for gestational age	A	C	0.196922	0.0131753	1.64778e-50	0.1572	log odds	A	C	-0.0036	0.0219	0.8704	0.1532	FALSE	FALSE	FALSE	TRUE
rs3184504	12	111884608	Inflammatory bowel disease	Large for gestational age	C	T	-0.0600317	0.00989211	1.28988e-09	0.5074	log odds	C	T	0.0976	0.0159	7.844e-10	0.5406	FALSE	FALSE	FALSE	TRUE
rs34779708	10	35466185	Inflammatory bowel disease	Large for gestational age	G	T	0.106679	0.0102408	2.073e-25	0.3512	log odds	G	T	-0.0152	0.0161	0.3468	0.34	FALSE	FALSE	FALSE	TRUE
rs34804116	5	72539850	Inflammatory bowel disease	Large for gestational age	A	C	-0.0574631	0.0104322	3.62402e-08	0.3867	log odds	A	C	0.0124	0.0156	0.427	0.412	FALSE	FALSE	FALSE	TRUE
rs35164067	19	10525181	Inflammatory bowel disease	Large for gestational age	A	G	-0.11754	0.0127318	2.65705e-20	0.2039	log odds	A	G	0.0001	0.0192	0.997	0.2005	FALSE	FALSE	FALSE	TRUE
rs35256947	2	231161026	Inflammatory bowel disease	Large for gestational age	C	T	0.0821647	0.0113176	3.87347e-13	0.2594	log odds	C	T	0.0199	0.0176	0.2567	0.2521	FALSE	FALSE	FALSE	TRUE
rs35730213	1	200874229	Inflammatory bowel disease	Large for gestational age	C	G	-0.159624	0.0113656	8.33489e-45	0.2807	log odds	C	G	-0.0139	0.0169	0.4125	0.2887	FALSE	TRUE	FALSE	TRUE
rs36048684	5	158822929	Inflammatory bowel disease	Large for gestational age	A	T	-0.0941465	0.0159649	3.69939e-09	0.1107	log odds	A	T	-0.0074	0.0256	0.7714	0.1024	FALSE	TRUE	FALSE	TRUE
rs367569	16	11365500	Inflammatory bowel disease	Large for gestational age	T	C	-0.0958166	0.011275	1.92664e-17	0.2891	log odds	T	C	-0.0158	0.0172	0.3577	0.2796	FALSE	FALSE	FALSE	TRUE
rs3776414	5	10689562	Inflammatory bowel disease	Large for gestational age	G	T	0.0773716	0.0101613	2.65033e-14	0.3756	log odds	G	T	0.0266	0.0159	0.0947	0.3651	FALSE	FALSE	FALSE	TRUE
rs3801835	7	26852053	Inflammatory bowel disease	Large for gestational age	T	C	0.064107	0.0106005	1.47058e-09	0.3447	log odds	T	C	-0.0066	0.0164	0.6866	0.3226	FALSE	FALSE	FALSE	TRUE
rs3853824	17	54880993	Inflammatory bowel disease	Large for gestational age	C	T	0.064031	0.0104099	7.70123e-10	0.6385	log odds	C	T	-0.0119	0.0158	0.4513	0.6207	FALSE	FALSE	FALSE	TRUE
rs4703855	5	71693899	Inflammatory bowel disease	Large for gestational age	T	C	-0.0710611	0.0109034	7.15649e-11	0.2998	log odds	T	C	0.0316	0.0164	0.05301	0.3173	FALSE	FALSE	FALSE	TRUE
rs4743820	9	93928416	Inflammatory bowel disease	Large for gestational age	T	C	0.0639523	0.0108526	3.79656e-09	0.7019	log odds	T	C	-0.0147	0.0166	0.3763	0.689	FALSE	FALSE	FALSE	TRUE
rs4795397	17	38023745	Inflammatory bowel disease	Large for gestational age	G	A	0.138343	0.00996661	8.30233e-44	0.4713	log odds	G	A	-0.0486	0.0153	0.001465	0.4854	FALSE	FALSE	FALSE	TRUE
rs4976646	5	176788570	Inflammatory bowel disease	Large for gestational age	C	T	0.0730113	0.0104794	3.23445e-12	0.3415	log odds	C	T	-0.0056	0.0162	0.7289	0.3309	FALSE	FALSE	FALSE	TRUE
rs516246	19	49206172	Inflammatory bowel disease	Large for gestational age	T	C	0.0755599	0.0101797	1.14842e-13	0.4652	log odds	T	C	-0.0545	0.0159	0.0006022	0.4703	FALSE	FALSE	FALSE	TRUE
rs55808324	14	88444752	Inflammatory bowel disease	Large for gestational age	A	G	0.141213	0.016844	5.13452e-17	0.09318	log odds	A	G	0.023	0.025	0.3575	0.106	FALSE	FALSE	FALSE	TRUE
rs559928	11	64150370	Inflammatory bowel disease	Large for gestational age	C	T	0.094388	0.0129645	3.32583e-13	0.8128	log odds	C	T	-0.0057	0.0196	0.7729	0.8123	FALSE	FALSE	FALSE	TRUE
rs56167332	5	158827769	Inflammatory bowel disease	Large for gestational age	A	C	0.155855	0.0104967	7.16638e-50	0.3375	log odds	A	C	0.0124	0.0162	0.4446	0.3513	FALSE	FALSE	FALSE	TRUE
rs6058869	20	31348750	Inflammatory bowel disease	Large for gestational age	T	C	0.0556615	0.0100037	2.63494e-08	0.3991	log odds	T	C	0.0123	0.0155	0.4287	0.4281	FALSE	FALSE	FALSE	TRUE
rs6062496	20	62329099	Inflammatory bowel disease	Large for gestational age	A	G	0.123216	0.0102312	2.10814e-33	0.5694	log odds	A	G	-0.0067	0.0155	0.6654	0.5616	FALSE	FALSE	FALSE	TRUE
rs6074022	20	44740196	Inflammatory bowel disease	Large for gestational age	T	C	-0.0742587	0.0114338	8.32339e-11	0.7497	log odds	T	C	-0.0091	0.0176	0.6054	0.7504	FALSE	FALSE	FALSE	TRUE
rs6111031	20	1682037	Inflammatory bowel disease	Large for gestational age	T	C	-0.264091	0.0147557	1.23225e-71	0.1591	log odds	T	C	0.0242	0.0238	0.3099	0.1186	FALSE	FALSE	FALSE	TRUE
rs62037363	16	28865042	Inflammatory bowel disease	Large for gestational age	C	T	0.0987549	0.0102618	6.36209e-22	0.3911	log odds	C	T	0.0433	0.0161	0.007095	0.3984	FALSE	FALSE	FALSE	TRUE
rs62434177	6	138087506	Inflammatory bowel disease	Large for gestational age	A	G	-0.179105	0.031375	1.13951e-08	0.03236	log odds	A	G	0.0076	0.0439	0.8622	0.0342	FALSE	FALSE	FALSE	TRUE
rs6456426	6	21438889	Inflammatory bowel disease	Large for gestational age	A	C	-0.0643405	0.0099028	8.18276e-11	0.4984	log odds	A	C	-0.018	0.0154	0.242	0.5087	FALSE	FALSE	FALSE	TRUE
rs6466198	7	107480126	Inflammatory bowel disease	Large for gestational age	T	A	0.0841312	0.0102451	2.17771e-16	0.386	log odds	T	A	0.0045	0.0158	0.777	0.3884	FALSE	TRUE	FALSE	TRUE
rs648541	11	114429934	Inflammatory bowel disease	Large for gestational age	G	A	-0.0648616	0.0106716	1.21728e-09	0.3409	log odds	G	A	-0.0227	0.0163	0.1635	0.3302	FALSE	FALSE	FALSE	TRUE
rs6500315	16	50508101	Inflammatory bowel disease	Large for gestational age	G	A	0.0766082	0.0118778	1.12065e-10	0.7753	log odds	G	A	0.0172	0.0185	0.351	0.77	FALSE	FALSE	FALSE	TRUE
rs6561151	13	44484706	Inflammatory bowel disease	Large for gestational age	A	G	0.1	0.0118661	3.53346e-17	0.2235	log odds	A	G	0.0102	0.0199	0.6098	0.1854	FALSE	FALSE	FALSE	TRUE
rs6584281	10	101286480	Inflammatory bowel disease	Large for gestational age	G	A	-0.164639	0.00992861	9.36268e-62	0.5188	log odds	G	A	0.0054	0.0154	0.7263	0.5255	FALSE	FALSE	FALSE	TRUE
rs6651252	8	129567181	Inflammatory bowel disease	Large for gestational age	C	T	-0.0908484	0.014833	9.08239e-10	0.13	log odds	C	T	0.0079	0.0228	0.7279	0.1381	FALSE	FALSE	FALSE	TRUE
rs6708373	2	234172846	Inflammatory bowel disease	Large for gestational age	G	A	0.134178	0.0099341	1.42561e-41	0.5277	log odds	G	A	-0.0081	0.0153	0.5964	0.5147	FALSE	FALSE	FALSE	TRUE
rs6740462	2	65667272	Inflammatory bowel disease	Large for gestational age	A	C	0.0799597	0.0116057	5.59114e-12	0.7378	log odds	A	C	-0.0431	0.0173	0.01267	0.734	FALSE	FALSE	FALSE	TRUE
rs6745185	2	241586960	Inflammatory bowel disease	Large for gestational age	G	T	0.0698267	0.0115253	1.37322e-09	0.7389	log odds	G	T	-0.0319	0.0184	0.08306	0.7771	FALSE	FALSE	FALSE	TRUE
rs67643815	18	67561508	Inflammatory bowel disease	Large for gestational age	T	G	-0.0629092	0.0101798	6.41889e-10	0.5342	log odds	T	G	0.0138	0.0154	0.3694	0.4881	FALSE	FALSE	FALSE	TRUE
rs6933404	6	137959235	Inflammatory bowel disease	Large for gestational age	C	T	0.0957518	0.0122643	5.83848e-15	0.2108	log odds	C	T	-0.0724	0.0186	9.955e-05	0.2246	FALSE	FALSE	FALSE	TRUE
rs7011507	8	49129242	Inflammatory bowel disease	Large for gestational age	A	G	-0.0846011	0.0150825	2.03222e-08	0.1233	log odds	A	G	-0.0018	0.0234	0.9398	0.1228	FALSE	FALSE	FALSE	TRUE
rs7015630	8	90875918	Inflammatory bowel disease	Large for gestational age	C	T	-0.0627799	0.0113167	2.89694e-08	0.2657	log odds	C	T	0.0058	0.0173	0.7363	0.2776	FALSE	FALSE	FALSE	TRUE
rs71593329	5	158620079	Inflammatory bowel disease	Large for gestational age	G	T	-0.0978042	0.0126731	1.18659e-14	0.1998	log odds	G	T	-0.0003	0.0194	0.9876	0.2092	FALSE	FALSE	FALSE	TRUE
rs7194886	16	50725193	Inflammatory bowel disease	Large for gestational age	T	C	-0.126026	0.0100135	2.53338e-36	0.4357	log odds	T	C	-0.0039	0.0159	0.8062	0.4446	FALSE	FALSE	FALSE	TRUE
rs7253253	19	10714058	Inflammatory bowel disease	Large for gestational age	T	G	-0.134424	0.02313	6.18586e-09	0.95432	log odds	T	G	-0.0285	0.0373	0.4447	0.9538	FALSE	FALSE	FALSE	TRUE
rs72634258	1	8150638	Inflammatory bowel disease	Large for gestational age	C	T	-0.126877	0.0139965	1.24652e-19	0.1757	log odds	C	T	-0.0063	0.0195	0.7478	0.1916	FALSE	FALSE	FALSE	TRUE
rs72924296	2	199543967	Inflammatory bowel disease	Large for gestational age	G	A	-0.0638392	0.0112629	1.44391e-08	0.2696	log odds	G	A	0.0018	0.0171	0.9152	0.2808	FALSE	FALSE	FALSE	TRUE
rs744166	17	40514201	Inflammatory bowel disease	Large for gestational age	G	A	-0.100017	0.0102076	1.14446e-22	0.4204	log odds	G	A	-0.0194	0.0155	0.2102	0.4264	FALSE	FALSE	FALSE	TRUE
rs7523442	1	20165971	Inflammatory bowel disease	Large for gestational age	T	C	0.124537	0.00990061	2.76439e-36	0.5356	log odds	T	C	-0.0103	0.0154	0.5038	0.5136	FALSE	FALSE	FALSE	TRUE
rs7547569	1	67731368	Inflammatory bowel disease	Large for gestational age	C	T	-0.6472	0.0232516	1.65196e-170	0.06675	log odds	C	T	-0.0135	0.0349	0.6997	0.0532	FALSE	FALSE	FALSE	TRUE
rs7608910	2	61204856	Inflammatory bowel disease	Large for gestational age	G	A	0.126444	0.0100484	2.59956e-36	0.3909	log odds	G	A	0.0063	0.0164	0.6987	0.3684	FALSE	FALSE	FALSE	TRUE
rs7657746	4	123161619	Inflammatory bowel disease	Large for gestational age	G	A	-0.0868542	0.0118004	1.83485e-13	0.244	log odds	G	A	-0.0008	0.0178	0.9637	0.2474	FALSE	FALSE	FALSE	TRUE
rs769177	6	31547611	Inflammatory bowel disease	Large for gestational age	T	C	0.260903	0.0285603	6.5283e-20	0.02548	log odds	T	C	-0.0647	0.0623	0.2985	0.0176	FALSE	FALSE	FALSE	TRUE
rs780094	2	27741237	Inflammatory bowel disease	Large for gestational age	C	T	-0.0783055	0.00996426	3.88329e-15	0.6051	log odds	C	T	0.0035	0.0168	0.8335	0.6654	FALSE	FALSE	FALSE	TRUE
rs7848647	9	117569046	Inflammatory bowel disease	Large for gestational age	C	T	0.13239	0.0106897	3.15791e-35	0.6746	log odds	C	T	0.0168	0.0161	0.2983	0.6583	FALSE	FALSE	FALSE	TRUE
rs78487399	2	43809347	Inflammatory bowel disease	Large for gestational age	C	G	-0.132093	0.0163913	7.71081e-16	0.90326	log odds	C	G	0.0701	0.0276	0.01118	0.9126	FALSE	TRUE	FALSE	TRUE
rs79980175	5	40521892	Inflammatory bowel disease	Large for gestational age	C	A	-0.0953162	0.0148313	1.30404e-10	0.136	log odds	C	A	-0.0578	0.0226	0.01046	0.1368	FALSE	FALSE	FALSE	TRUE
rs8127691	21	45614860	Inflammatory bowel disease	Large for gestational age	C	T	-0.114259	0.0100818	8.97842e-30	0.6132	log odds	C	T	-0.0137	0.0157	0.3824	0.6112	FALSE	FALSE	FALSE	TRUE
rs913678	20	48955424	Inflammatory bowel disease	Large for gestational age	C	T	-0.0691643	0.0105418	5.34687e-11	0.3293	log odds	C	T	-0.0241	0.0162	0.1358	0.3436	FALSE	FALSE	FALSE	TRUE
rs9264942	6	31274380	Inflammatory bowel disease	Large for gestational age	C	T	0.094692	0.0107773	1.54703e-18	0.3529	log odds	C	T	0.0249	0.0169	0.1418	0.3203	FALSE	FALSE	FALSE	TRUE
rs9273363	6	32626272	Inflammatory bowel disease	Large for gestational age	A	C	-0.193129	0.0120075	3.30217e-58	0.2748	log odds	A	C	0.0065	0.0177	0.7128	0.3267	FALSE	FALSE	FALSE	TRUE
rs941823	13	41013977	Inflammatory bowel disease	Large for gestational age	C	T	0.0830172	0.0115361	6.18728e-13	0.7509	log odds	C	T	-0.0043	0.0183	0.8153	0.7518	FALSE	FALSE	FALSE	TRUE
rs9457247	6	167392174	Inflammatory bowel disease	Large for gestational age	T	C	0.089151	0.0102086	2.48085e-18	0.5398	log odds	T	C	0.002	0.0154	0.8989	0.5329	FALSE	FALSE	FALSE	TRUE
rs9557207	13	100036418	Inflammatory bowel disease	Large for gestational age	G	A	-0.0878448	0.0120782	3.5156e-13	0.2231	log odds	G	A	0.013	0.0188	0.4886	0.2096	FALSE	FALSE	FALSE	TRUE
rs9836291	3	49697459	Inflammatory bowel disease	Large for gestational age	A	G	0.160867	0.0105244	9.61391e-53	0.2878	log odds	A	G	0.0026	0.0167	0.8743	0.3005	FALSE	FALSE	FALSE	TRUE
rs9889296	17	32570547	Inflammatory bowel disease	Large for gestational age	A	G	-0.104999	0.0112854	1.35301e-20	0.2723	log odds	A	G	-0.0286	0.017	0.09239	0.2845	FALSE	FALSE	FALSE	TRUE
rs10142466	14	69271784	Inflammatory bowel disease	Low Apgar score at 5 minutes	G	A	-0.0580054	0.010146	1.08365e-08	0.5065	log odds	G	A	0.0382	0.0498	0.4429	0.4993	FALSE	FALSE	FALSE	TRUE
rs10758669	9	4981602	Inflammatory bowel disease	Low Apgar score at 5 minutes	A	C	-0.148762	0.0102138	4.69894e-48	0.6504	log odds	A	C	-0.016	0.0523	0.7595	0.6598	FALSE	FALSE	FALSE	TRUE
rs10761659	10	64445564	Inflammatory bowel disease	Low Apgar score at 5 minutes	G	A	0.153811	0.0100347	4.9705e-53	0.5399	log odds	G	A	0.017	0.0499	0.734	0.553	FALSE	FALSE	FALSE	TRUE
rs10800309	1	161472158	Inflammatory bowel disease	Low Apgar score at 5 minutes	G	A	-0.132111	0.010405	6.1546e-37	0.6578	log odds	G	A	-0.0308	0.0529	0.5612	0.6757	FALSE	FALSE	FALSE	TRUE
rs10878302	12	40669826	Inflammatory bowel disease	Low Apgar score at 5 minutes	A	T	0.112429	0.0192561	5.26393e-09	0.92855	log odds	A	T	-0.0042	0.0892	0.9621	0.914	FALSE	TRUE	FALSE	TRUE
rs10956252	8	126536137	Inflammatory bowel disease	Low Apgar score at 5 minutes	G	C	0.0834795	0.0101714	2.26204e-16	0.6189	log odds	G	C	-0.0406	0.0513	0.4283	0.6186	FALSE	TRUE	FALSE	TRUE
rs11152949	6	106449085	Inflammatory bowel disease	Low Apgar score at 5 minutes	G	A	0.105057	0.0106717	7.2477e-23	0.3195	log odds	G	A	-0.0269	0.055	0.6246	0.3042	FALSE	FALSE	FALSE	TRUE
rs11185982	10	82305627	Inflammatory bowel disease	Low Apgar score at 5 minutes	C	T	-0.077882	0.0137863	1.61161e-08	0.1517	log odds	C	T	-0.0424	0.0738	0.5657	0.1341	FALSE	FALSE	FALSE	TRUE
rs11230563	11	60776209	Inflammatory bowel disease	Low Apgar score at 5 minutes	T	C	-0.081194	0.0105845	1.70608e-14	0.348	log odds	T	C	0.0431	0.0522	0.4089	0.3517	FALSE	FALSE	FALSE	TRUE
rs11236797	11	76299649	Inflammatory bowel disease	Low Apgar score at 5 minutes	A	C	0.150864	0.00996698	9.31751e-52	0.4444	log odds	A	C	-0.0398	0.0506	0.4315	0.4296	FALSE	FALSE	FALSE	TRUE
rs11641016	16	86014881	Inflammatory bowel disease	Low Apgar score at 5 minutes	G	C	-0.111288	0.0133908	9.50605e-17	0.1973	log odds	G	C	0.0059	0.0585	0.9201	0.2336	FALSE	TRUE	FALSE	TRUE
rs11677953	2	219121663	Inflammatory bowel disease	Low Apgar score at 5 minutes	A	G	0.0790564	0.0100145	2.92213e-15	0.3969	log odds	A	G	0.0253	0.0508	0.6189	0.4033	FALSE	FALSE	FALSE	TRUE
rs11691685	2	145481827	Inflammatory bowel disease	Low Apgar score at 5 minutes	G	A	-0.122467	0.0187977	7.26942e-11	0.08024	log odds	G	A	0.009	0.0853	0.9158	0.0927	FALSE	FALSE	FALSE	TRUE
rs11713774	3	18765978	Inflammatory bowel disease	Low Apgar score at 5 minutes	C	T	0.0942858	0.0142704	3.91922e-11	0.1427	log odds	C	T	0.0206	0.0665	0.7569	0.164	FALSE	FALSE	FALSE	TRUE
rs11793497	9	139271850	Inflammatory bowel disease	Low Apgar score at 5 minutes	G	A	0.156206	0.0100484	1.70844e-54	0.423	log odds	G	A	0.0568	0.0497	0.2534	0.4556	FALSE	FALSE	FALSE	TRUE
rs1182188	7	2869985	Inflammatory bowel disease	Low Apgar score at 5 minutes	C	T	-0.0659028	0.0108086	1.07912e-09	0.2989	log odds	C	T	0.0605	0.0544	0.2663	0.2886	FALSE	FALSE	FALSE	TRUE
rs12103	1	1247494	Inflammatory bowel disease	Low Apgar score at 5 minutes	C	T	-0.0867354	0.0130755	3.2802e-11	0.8166	log odds	C	T	0.1117	0.0623	0.07299	0.7898	FALSE	FALSE	FALSE	TRUE
rs12318183	12	68503836	Inflammatory bowel disease	Low Apgar score at 5 minutes	A	C	0.109531	0.01008	1.66994e-27	0.3854	log odds	A	C	0.01	0.0508	0.8444	0.3779	FALSE	FALSE	FALSE	TRUE
rs12411259	1	172866210	Inflammatory bowel disease	Low Apgar score at 5 minutes	A	G	0.0669054	0.0115117	6.17504e-09	0.2401	log odds	A	G	0.0396	0.0606	0.513	0.213	FALSE	FALSE	FALSE	TRUE
rs1250566	10	81046453	Inflammatory bowel disease	Low Apgar score at 5 minutes	A	G	-0.100894	0.0110038	4.7698e-20	0.3161	log odds	A	G	-0.1022	0.0528	0.05288	0.3562	FALSE	FALSE	FALSE	TRUE
rs1267499	6	14715882	Inflammatory bowel disease	Low Apgar score at 5 minutes	C	T	0.0821443	0.0125131	5.21555e-11	0.81	log odds	C	T	-0.0084	0.0658	0.8984	0.8244	FALSE	FALSE	FALSE	TRUE
rs12718244	7	50175654	Inflammatory bowel disease	Low Apgar score at 5 minutes	A	G	0.0761709	0.0100437	3.35274e-14	0.4081	log odds	A	G	0.0457	0.0507	0.3673	0.4046	FALSE	FALSE	FALSE	TRUE
rs12722515	10	6081230	Inflammatory bowel disease	Low Apgar score at 5 minutes	A	C	-0.0989022	0.0142955	4.56773e-12	0.1627	log odds	A	C	0.0781	0.0614	0.2034	0.2003	FALSE	FALSE	FALSE	TRUE
rs1292053	17	57963537	Inflammatory bowel disease	Low Apgar score at 5 minutes	G	A	0.0701035	0.00982936	9.88781e-13	0.442	log odds	G	A	0.0071	0.0501	0.8867	0.4373	FALSE	FALSE	FALSE	TRUE
rs1297258	21	16806709	Inflammatory bowel disease	Low Apgar score at 5 minutes	T	C	-0.114524	0.0100654	5.37898e-30	0.4249	log odds	T	C	-0.0072	0.0503	0.8865	0.4297	FALSE	FALSE	FALSE	TRUE
rs13107612	4	102739980	Inflammatory bowel disease	Low Apgar score at 5 minutes	T	C	0.0732561	0.0108741	1.61994e-11	0.2969	log odds	T	C	0.0167	0.0569	0.7693	0.2537	FALSE	FALSE	FALSE	TRUE
rs13204742	6	128245765	Inflammatory bowel disease	Low Apgar score at 5 minutes	T	G	0.0916208	0.0147604	5.39312e-10	0.1267	log odds	T	G	0.1196	0.0737	0.1047	0.1208	FALSE	FALSE	FALSE	TRUE
rs13407913	2	25097644	Inflammatory bowel disease	Low Apgar score at 5 minutes	G	A	0.0917072	0.00988181	1.6885e-20	0.4306	log odds	G	A	-0.01	0.0499	0.8414	0.4344	FALSE	FALSE	FALSE	TRUE
rs1363907	5	96252803	Inflammatory bowel disease	Low Apgar score at 5 minutes	A	G	0.0815026	0.0104086	4.86519e-15	0.4212	log odds	A	G	-0.0077	0.0499	0.8782	0.4449	FALSE	FALSE	FALSE	TRUE
rs1388585	12	40531691	Inflammatory bowel disease	Low Apgar score at 5 minutes	A	G	-0.30489	0.031707	6.8533e-22	0.98081	log odds	A	G	0.1641	0.2065	0.4267	0.9837	FALSE	FALSE	FALSE	TRUE
rs1420098	2	102984279	Inflammatory bowel disease	Low Apgar score at 5 minutes	C	T	-0.0952951	0.0102776	1.82516e-20	0.3877	log odds	C	T	0.034	0.0507	0.503	0.3805	FALSE	FALSE	FALSE	TRUE
rs1517352	2	191931464	Inflammatory bowel disease	Low Apgar score at 5 minutes	C	A	0.0778816	0.0102944	3.86545e-14	0.6048	log odds	C	A	-0.0172	0.0516	0.738	0.6232	FALSE	FALSE	FALSE	TRUE
rs1569328	14	75741751	Inflammatory bowel disease	Low Apgar score at 5 minutes	T	C	-0.0809722	0.0136766	3.20959e-09	0.1702	log odds	T	C	-0.0056	0.0693	0.9352	0.1546	FALSE	FALSE	FALSE	TRUE
rs17293632	15	67442596	Inflammatory bowel disease	Low Apgar score at 5 minutes	T	C	0.107165	0.0116106	2.70894e-20	0.2364	log odds	T	C	0.0076	0.0588	0.8973	0.2321	FALSE	FALSE	FALSE	TRUE
rs17651741	15	38869666	Inflammatory bowel disease	Low Apgar score at 5 minutes	A	G	0.0702476	0.0126505	2.80892e-08	0.191	log odds	A	G	0.0301	0.0656	0.6458	0.1723	FALSE	FALSE	FALSE	TRUE
rs17694108	19	33731551	Inflammatory bowel disease	Low Apgar score at 5 minutes	A	G	0.0857629	0.0111165	1.21032e-14	0.2797	log odds	A	G	-0.03	0.0546	0.5821	0.3047	FALSE	FALSE	FALSE	TRUE
rs17780256	17	70642923	Inflammatory bowel disease	Low Apgar score at 5 minutes	C	A	-0.083427	0.0125693	3.19374e-11	0.1927	log odds	C	A	0.0807	0.0635	0.2038	0.1821	FALSE	FALSE	FALSE	TRUE
rs181826	5	141526057	Inflammatory bowel disease	Low Apgar score at 5 minutes	A	C	0.0820444	0.0104471	4.05229e-15	0.6266	log odds	A	C	0.0225	0.0514	0.6617	0.6262	FALSE	FALSE	FALSE	TRUE
rs1847472	6	90973159	Inflammatory bowel disease	Low Apgar score at 5 minutes	A	C	-0.0672805	0.0108961	6.62857e-10	0.3421	log odds	A	C	-0.0948	0.0538	0.0781	0.3216	FALSE	FALSE	FALSE	TRUE
rs1990760	2	163124051	Inflammatory bowel disease	Low Apgar score at 5 minutes	T	C	-0.0671151	0.0107006	3.56246e-10	0.6085	log odds	T	C	0.0209	0.0509	0.6814	0.6087	FALSE	FALSE	FALSE	TRUE
rs2024092	19	1124031	Inflammatory bowel disease	Low Apgar score at 5 minutes	A	G	0.106813	0.0121076	1.1246e-18	0.2162	log odds	A	G	-0.0391	0.0622	0.5294	0.2057	FALSE	FALSE	FALSE	TRUE
rs2050392	10	30691503	Inflammatory bowel disease	Low Apgar score at 5 minutes	A	G	0.0691178	0.0102921	1.87241e-11	0.6003	log odds	A	G	0.0355	0.0511	0.4877	0.598	FALSE	FALSE	FALSE	TRUE
rs2143178	22	39660829	Inflammatory bowel disease	Low Apgar score at 5 minutes	C	T	-0.176684	0.0137017	4.79954e-38	0.1658	log odds	C	T	-0.0031	0.0708	0.9652	0.1459	FALSE	FALSE	FALSE	TRUE
rs2153283	10	59972299	Inflammatory bowel disease	Low Apgar score at 5 minutes	A	C	-0.0859637	0.0127458	1.53568e-11	0.217	log odds	A	C	-0.0265	0.0622	0.6705	0.2024	FALSE	FALSE	FALSE	TRUE
rs2270395	16	50846832	Inflammatory bowel disease	Low Apgar score at 5 minutes	T	C	0.0778411	0.0118554	5.17249e-11	0.7616	log odds	T	C	-0.0339	0.0593	0.5673	0.7715	FALSE	FALSE	FALSE	TRUE
rs2274351	10	104264107	Inflammatory bowel disease	Low Apgar score at 5 minutes	T	C	0.0604993	0.0104442	6.93043e-09	0.5373	log odds	T	C	0.0434	0.0498	0.3825	0.4994	FALSE	FALSE	FALSE	TRUE
rs2297559	1	160854526	Inflammatory bowel disease	Low Apgar score at 5 minutes	A	G	0.0741659	0.0110454	1.88495e-11	0.6822	log odds	A	G	-0.0757	0.0521	0.1465	0.6668	FALSE	FALSE	FALSE	TRUE
rs2328546	6	20657345	Inflammatory bowel disease	Low Apgar score at 5 minutes	C	T	0.0940162	0.0126938	1.29718e-13	0.8014	log odds	C	T	-0.0199	0.0607	0.7429	0.7843	FALSE	FALSE	FALSE	TRUE
rs2395022	7	98750379	Inflammatory bowel disease	Low Apgar score at 5 minutes	C	A	-0.181635	0.0233963	8.26799e-15	0.95885	log odds	C	A	-0.2163	0.1323	0.1022	0.969	FALSE	FALSE	FALSE	TRUE
rs2488397	1	197701279	Inflammatory bowel disease	Low Apgar score at 5 minutes	C	G	0.09881	0.0121644	4.55302e-16	0.2037	log odds	C	G	0.0313	0.0614	0.6105	0.203	FALSE	TRUE	FALSE	TRUE
rs2497318	10	94432000	Inflammatory bowel disease	Low Apgar score at 5 minutes	T	C	-0.0635464	0.00989735	1.35781e-10	0.4504	log odds	T	C	0.1038	0.0499	0.03759	0.4388	FALSE	FALSE	FALSE	TRUE
rs2538470	7	148220448	Inflammatory bowel disease	Low Apgar score at 5 minutes	G	A	-0.0675599	0.0101646	2.99916e-11	0.6378	log odds	G	A	0.0651	0.052	0.2108	0.6347	FALSE	FALSE	FALSE	TRUE
rs259964	20	57824309	Inflammatory bowel disease	Low Apgar score at 5 minutes	G	A	-0.0674584	0.00983489	6.92947e-12	0.5414	log odds	G	A	0.0148	0.0504	0.7685	0.5356	FALSE	FALSE	FALSE	TRUE
rs2688608	10	75658349	Inflammatory bowel disease	Low Apgar score at 5 minutes	T	G	0.062403	0.00988642	2.75467e-10	0.557	log odds	T	G	0.0594	0.0501	0.2357	0.5157	FALSE	FALSE	FALSE	TRUE
rs272882	5	131669161	Inflammatory bowel disease	Low Apgar score at 5 minutes	T	G	0.166117	0.0108875	1.46656e-52	0.6733	log odds	T	G	-0.0023	0.0526	0.9646	0.652	FALSE	FALSE	FALSE	TRUE
rs2836883	21	40466744	Inflammatory bowel disease	Low Apgar score at 5 minutes	A	G	-0.168413	0.0115451	3.37831e-48	0.2728	log odds	A	G	-0.0387	0.056	0.4896	0.2757	FALSE	FALSE	FALSE	TRUE
rs2847278	18	12778715	Inflammatory bowel disease	Low Apgar score at 5 minutes	T	C	-0.144528	0.0132236	8.32722e-28	0.841	log odds	T	C	0.0753	0.0667	0.2594	0.8245	FALSE	FALSE	FALSE	TRUE
rs2974935	1	155181843	Inflammatory bowel disease	Low Apgar score at 5 minutes	T	G	0.0687256	0.0100715	8.86748e-12	0.4948	log odds	T	G	-0.0478	0.0501	0.3396	0.5123	FALSE	FALSE	FALSE	TRUE
rs3024493	1	206943968	Inflammatory bowel disease	Low Apgar score at 5 minutes	A	C	0.196922	0.0131753	1.64778e-50	0.1572	log odds	A	C	0.0856	0.0677	0.2061	0.1525	FALSE	FALSE	FALSE	TRUE
rs3184504	12	111884608	Inflammatory bowel disease	Low Apgar score at 5 minutes	C	T	-0.0600317	0.00989211	1.28988e-09	0.5074	log odds	C	T	0.0049	0.0501	0.9228	0.5443	FALSE	FALSE	FALSE	TRUE
rs34779708	10	35466185	Inflammatory bowel disease	Low Apgar score at 5 minutes	G	T	0.106679	0.0102408	2.073e-25	0.3512	log odds	G	T	0.0656	0.0525	0.2112	0.3388	FALSE	FALSE	FALSE	TRUE
rs34804116	5	72539850	Inflammatory bowel disease	Low Apgar score at 5 minutes	A	C	-0.0574631	0.0104322	3.62402e-08	0.3867	log odds	A	C	-0.0452	0.0503	0.3688	0.4241	FALSE	FALSE	FALSE	TRUE
rs35164067	19	10525181	Inflammatory bowel disease	Low Apgar score at 5 minutes	A	G	-0.11754	0.0127318	2.65705e-20	0.2039	log odds	A	G	-0.0024	0.0619	0.9686	0.2006	FALSE	FALSE	FALSE	TRUE
rs35256947	2	231161026	Inflammatory bowel disease	Low Apgar score at 5 minutes	C	T	0.0821647	0.0113176	3.87347e-13	0.2594	log odds	C	T	0.0138	0.0579	0.8111	0.2469	FALSE	FALSE	FALSE	TRUE
rs35730213	1	200874229	Inflammatory bowel disease	Low Apgar score at 5 minutes	C	G	-0.159624	0.0113656	8.33489e-45	0.2807	log odds	C	G	-0.0149	0.0549	0.7862	0.2923	FALSE	TRUE	FALSE	TRUE
rs36048684	5	158822929	Inflammatory bowel disease	Low Apgar score at 5 minutes	A	T	-0.0941465	0.0159649	3.69939e-09	0.1107	log odds	A	T	-0.0928	0.0866	0.284	0.097	FALSE	TRUE	FALSE	TRUE
rs367569	16	11365500	Inflammatory bowel disease	Low Apgar score at 5 minutes	T	C	-0.0958166	0.011275	1.92664e-17	0.2891	log odds	T	C	-0.0497	0.0561	0.3756	0.2772	FALSE	FALSE	FALSE	TRUE
rs3776414	5	10689562	Inflammatory bowel disease	Low Apgar score at 5 minutes	G	T	0.0773716	0.0101613	2.65033e-14	0.3756	log odds	G	T	0.0543	0.0518	0.2947	0.3568	FALSE	FALSE	FALSE	TRUE
rs3801835	7	26852053	Inflammatory bowel disease	Low Apgar score at 5 minutes	T	C	0.064107	0.0106005	1.47058e-09	0.3447	log odds	T	C	0.0022	0.0532	0.9674	0.319	FALSE	FALSE	FALSE	TRUE
rs3853824	17	54880993	Inflammatory bowel disease	Low Apgar score at 5 minutes	C	T	0.064031	0.0104099	7.70123e-10	0.6385	log odds	C	T	0.0242	0.0514	0.6377	0.6147	FALSE	FALSE	FALSE	TRUE
rs4703855	5	71693899	Inflammatory bowel disease	Low Apgar score at 5 minutes	T	C	-0.0710611	0.0109034	7.15649e-11	0.2998	log odds	T	C	-0.0415	0.0532	0.4363	0.3222	FALSE	FALSE	FALSE	TRUE
rs4743820	9	93928416	Inflammatory bowel disease	Low Apgar score at 5 minutes	T	C	0.0639523	0.0108526	3.79656e-09	0.7019	log odds	T	C	-0.0156	0.0536	0.7711	0.6846	FALSE	FALSE	FALSE	TRUE
rs4795397	17	38023745	Inflammatory bowel disease	Low Apgar score at 5 minutes	G	A	0.138343	0.00996661	8.30233e-44	0.4713	log odds	G	A	0.0208	0.0498	0.676	0.4915	FALSE	FALSE	FALSE	TRUE
rs4976646	5	176788570	Inflammatory bowel disease	Low Apgar score at 5 minutes	C	T	0.0730113	0.0104794	3.23445e-12	0.3415	log odds	C	T	-0.0063	0.0531	0.9052	0.3258	FALSE	FALSE	FALSE	TRUE
rs516246	19	49206172	Inflammatory bowel disease	Low Apgar score at 5 minutes	T	C	0.0755599	0.0101797	1.14842e-13	0.4652	log odds	T	C	-0.0518	0.05	0.3001	0.462	FALSE	FALSE	FALSE	TRUE
rs55808324	14	88444752	Inflammatory bowel disease	Low Apgar score at 5 minutes	A	G	0.141213	0.016844	5.13452e-17	0.09318	log odds	A	G	-0.0103	0.0819	0.9001	0.1027	FALSE	FALSE	FALSE	TRUE
rs559928	11	64150370	Inflammatory bowel disease	Low Apgar score at 5 minutes	C	T	0.094388	0.0129645	3.32583e-13	0.8128	log odds	C	T	-0.0702	0.0627	0.2635	0.8099	FALSE	FALSE	FALSE	TRUE
rs56167332	5	158827769	Inflammatory bowel disease	Low Apgar score at 5 minutes	A	C	0.155855	0.0104967	7.16638e-50	0.3375	log odds	A	C	0.0636	0.052	0.2209	0.3545	FALSE	FALSE	FALSE	TRUE
rs6058869	20	31348750	Inflammatory bowel disease	Low Apgar score at 5 minutes	T	C	0.0556615	0.0100037	2.63494e-08	0.3991	log odds	T	C	-0.0103	0.0501	0.8375	0.4301	FALSE	FALSE	FALSE	TRUE
rs6062496	20	62329099	Inflammatory bowel disease	Low Apgar score at 5 minutes	A	G	0.123216	0.0102312	2.10814e-33	0.5694	log odds	A	G	0.0565	0.0507	0.2651	0.5654	FALSE	FALSE	FALSE	TRUE
rs6074022	20	44740196	Inflammatory bowel disease	Low Apgar score at 5 minutes	T	C	-0.0742587	0.0114338	8.32339e-11	0.7497	log odds	T	C	0.0136	0.0573	0.8128	0.7507	FALSE	FALSE	FALSE	TRUE
rs6111031	20	1682037	Inflammatory bowel disease	Low Apgar score at 5 minutes	T	C	-0.264091	0.0147557	1.23225e-71	0.1591	log odds	T	C	-0.1128	0.0788	0.1522	0.1199	FALSE	FALSE	FALSE	TRUE
rs62037363	16	28865042	Inflammatory bowel disease	Low Apgar score at 5 minutes	C	T	0.0987549	0.0102618	6.36209e-22	0.3911	log odds	C	T	-0.0116	0.0507	0.8191	0.3968	FALSE	FALSE	FALSE	TRUE
rs62434177	6	138087506	Inflammatory bowel disease	Low Apgar score at 5 minutes	A	G	-0.179105	0.031375	1.13951e-08	0.03236	log odds	A	G	-0.0271	0.1363	0.8423	0.035	FALSE	FALSE	FALSE	TRUE
rs6456426	6	21438889	Inflammatory bowel disease	Low Apgar score at 5 minutes	A	C	-0.0643405	0.0099028	8.18276e-11	0.4984	log odds	A	C	0.0132	0.0501	0.7921	0.5118	FALSE	FALSE	FALSE	TRUE
rs6466198	7	107480126	Inflammatory bowel disease	Low Apgar score at 5 minutes	T	A	0.0841312	0.0102451	2.17771e-16	0.386	log odds	T	A	-0.0338	0.0519	0.5144	0.3852	FALSE	TRUE	FALSE	TRUE
rs648541	11	114429934	Inflammatory bowel disease	Low Apgar score at 5 minutes	G	A	-0.0648616	0.0106716	1.21728e-09	0.3409	log odds	G	A	-0.0881	0.0532	0.09762	0.3296	FALSE	FALSE	FALSE	TRUE
rs6500315	16	50508101	Inflammatory bowel disease	Low Apgar score at 5 minutes	G	A	0.0766082	0.0118778	1.12065e-10	0.7753	log odds	G	A	-0.0229	0.0594	0.7003	0.7712	FALSE	FALSE	FALSE	TRUE
rs6561151	13	44484706	Inflammatory bowel disease	Low Apgar score at 5 minutes	A	G	0.1	0.0118661	3.53346e-17	0.2235	log odds	A	G	-0.0175	0.0653	0.7887	0.1742	FALSE	FALSE	FALSE	TRUE
rs6584281	10	101286480	Inflammatory bowel disease	Low Apgar score at 5 minutes	G	A	-0.164639	0.00992861	9.36268e-62	0.5188	log odds	G	A	0.055	0.0499	0.2699	0.5251	FALSE	FALSE	FALSE	TRUE
rs6651252	8	129567181	Inflammatory bowel disease	Low Apgar score at 5 minutes	C	T	-0.0908484	0.014833	9.08239e-10	0.13	log odds	C	T	0.0414	0.071	0.5599	0.14	FALSE	FALSE	FALSE	TRUE
rs6708373	2	234172846	Inflammatory bowel disease	Low Apgar score at 5 minutes	G	A	0.134178	0.0099341	1.42561e-41	0.5277	log odds	G	A	0.0418	0.0496	0.3991	0.5124	FALSE	FALSE	FALSE	TRUE
rs6740462	2	65667272	Inflammatory bowel disease	Low Apgar score at 5 minutes	A	C	0.0799597	0.0116057	5.59114e-12	0.7378	log odds	A	C	0.0645	0.0565	0.2536	0.7323	FALSE	FALSE	FALSE	TRUE
rs6745185	2	241586960	Inflammatory bowel disease	Low Apgar score at 5 minutes	G	T	0.0698267	0.0115253	1.37322e-09	0.7389	log odds	G	T	-0.143	0.0592	0.01577	0.7875	FALSE	FALSE	FALSE	TRUE
rs67643815	18	67561508	Inflammatory bowel disease	Low Apgar score at 5 minutes	T	G	-0.0629092	0.0101798	6.41889e-10	0.5342	log odds	T	G	-0.0738	0.0499	0.1389	0.4896	FALSE	FALSE	FALSE	TRUE
rs6933404	6	137959235	Inflammatory bowel disease	Low Apgar score at 5 minutes	C	T	0.0957518	0.0122643	5.83848e-15	0.2108	log odds	C	T	0.0392	0.0589	0.5061	0.2274	FALSE	FALSE	FALSE	TRUE
rs7011507	8	49129242	Inflammatory bowel disease	Low Apgar score at 5 minutes	A	G	-0.0846011	0.0150825	2.03222e-08	0.1233	log odds	A	G	0.0441	0.0747	0.5546	0.1232	FALSE	FALSE	FALSE	TRUE
rs7015630	8	90875918	Inflammatory bowel disease	Low Apgar score at 5 minutes	C	T	-0.0627799	0.0113167	2.89694e-08	0.2657	log odds	C	T	-0.021	0.056	0.708	0.2829	FALSE	FALSE	FALSE	TRUE
rs71593329	5	158620079	Inflammatory bowel disease	Low Apgar score at 5 minutes	G	T	-0.0978042	0.0126731	1.18659e-14	0.1998	log odds	G	T	0.039	0.0604	0.518	0.2114	FALSE	FALSE	FALSE	TRUE
rs7194886	16	50725193	Inflammatory bowel disease	Low Apgar score at 5 minutes	T	C	-0.126026	0.0100135	2.53338e-36	0.4357	log odds	T	C	0.0434	0.05	0.3857	0.4512	FALSE	FALSE	FALSE	TRUE
rs7253253	19	10714058	Inflammatory bowel disease	Low Apgar score at 5 minutes	T	G	-0.134424	0.02313	6.18586e-09	0.95432	log odds	T	G	-0.1431	0.1194	0.2306	0.9562	FALSE	FALSE	FALSE	TRUE
rs72634258	1	8150638	Inflammatory bowel disease	Low Apgar score at 5 minutes	C	T	-0.126877	0.0139965	1.24652e-19	0.1757	log odds	C	T	0.0582	0.0618	0.3456	0.1972	FALSE	FALSE	FALSE	TRUE
rs72924296	2	199543967	Inflammatory bowel disease	Low Apgar score at 5 minutes	G	A	-0.0638392	0.0112629	1.44391e-08	0.2696	log odds	G	A	0.1069	0.0548	0.05102	0.277	FALSE	FALSE	FALSE	TRUE
rs744166	17	40514201	Inflammatory bowel disease	Low Apgar score at 5 minutes	G	A	-0.100017	0.0102076	1.14446e-22	0.4204	log odds	G	A	0.0011	0.0504	0.982	0.4253	FALSE	FALSE	FALSE	TRUE
rs7523442	1	20165971	Inflammatory bowel disease	Low Apgar score at 5 minutes	T	C	0.124537	0.00990061	2.76439e-36	0.5356	log odds	T	C	0.0098	0.05	0.8439	0.5035	FALSE	FALSE	FALSE	TRUE
rs7547569	1	67731368	Inflammatory bowel disease	Low Apgar score at 5 minutes	C	T	-0.6472	0.0232516	1.65196e-170	0.06675	log odds	C	T	-0.0506	0.1201	0.6732	0.0476	FALSE	FALSE	FALSE	TRUE
rs7608910	2	61204856	Inflammatory bowel disease	Low Apgar score at 5 minutes	G	A	0.126444	0.0100484	2.59956e-36	0.3909	log odds	G	A	0.014	0.0518	0.7864	0.3646	FALSE	FALSE	FALSE	TRUE
rs7657746	4	123161619	Inflammatory bowel disease	Low Apgar score at 5 minutes	G	A	-0.0868542	0.0118004	1.83485e-13	0.244	log odds	G	A	-0.0183	0.0581	0.7529	0.2457	FALSE	FALSE	FALSE	TRUE
rs769177	6	31547611	Inflammatory bowel disease	Low Apgar score at 5 minutes	T	C	0.260903	0.0285603	6.5283e-20	0.02548	log odds	T	C	0.0242	0.1892	0.8983	0.0168	FALSE	FALSE	FALSE	TRUE
rs780094	2	27741237	Inflammatory bowel disease	Low Apgar score at 5 minutes	C	T	-0.0783055	0.00996426	3.88329e-15	0.6051	log odds	C	T	-0.0822	0.0527	0.1192	0.6792	FALSE	FALSE	FALSE	TRUE
rs7848647	9	117569046	Inflammatory bowel disease	Low Apgar score at 5 minutes	C	T	0.13239	0.0106897	3.15791e-35	0.6746	log odds	C	T	0.0195	0.0522	0.7084	0.6531	FALSE	FALSE	FALSE	TRUE
rs78487399	2	43809347	Inflammatory bowel disease	Low Apgar score at 5 minutes	C	G	-0.132093	0.0163913	7.71081e-16	0.90326	log odds	C	G	-0.0737	0.0884	0.4048	0.9165	FALSE	TRUE	FALSE	TRUE
rs79980175	5	40521892	Inflammatory bowel disease	Low Apgar score at 5 minutes	C	A	-0.0953162	0.0148313	1.30404e-10	0.136	log odds	C	A	-0.0301	0.0721	0.6761	0.1402	FALSE	FALSE	FALSE	TRUE
rs8127691	21	45614860	Inflammatory bowel disease	Low Apgar score at 5 minutes	C	T	-0.114259	0.0100818	8.97842e-30	0.6132	log odds	C	T	0.0524	0.0513	0.3069	0.6109	FALSE	FALSE	FALSE	TRUE
rs913678	20	48955424	Inflammatory bowel disease	Low Apgar score at 5 minutes	C	T	-0.0691643	0.0105418	5.34687e-11	0.3293	log odds	C	T	0.0551	0.0518	0.2872	0.3444	FALSE	FALSE	FALSE	TRUE
rs9264942	6	31274380	Inflammatory bowel disease	Low Apgar score at 5 minutes	C	T	0.094692	0.0107773	1.54703e-18	0.3529	log odds	C	T	-0.0382	0.0545	0.4832	0.3107	FALSE	FALSE	FALSE	TRUE
rs9273363	6	32626272	Inflammatory bowel disease	Low Apgar score at 5 minutes	A	C	-0.193129	0.0120075	3.30217e-58	0.2748	log odds	A	C	0.0912	0.0525	0.08229	0.3312	FALSE	FALSE	FALSE	TRUE
rs941823	13	41013977	Inflammatory bowel disease	Low Apgar score at 5 minutes	C	T	0.0830172	0.0115361	6.18728e-13	0.7509	log odds	C	T	0.0406	0.0576	0.4814	0.753	FALSE	FALSE	FALSE	TRUE
rs9457247	6	167392174	Inflammatory bowel disease	Low Apgar score at 5 minutes	T	C	0.089151	0.0102086	2.48085e-18	0.5398	log odds	T	C	0.0123	0.05	0.805	0.5425	FALSE	FALSE	FALSE	TRUE
rs9557207	13	100036418	Inflammatory bowel disease	Low Apgar score at 5 minutes	G	A	-0.0878448	0.0120782	3.5156e-13	0.2231	log odds	G	A	-0.0233	0.061	0.7022	0.2105	FALSE	FALSE	FALSE	TRUE
rs974801	4	106071064	Inflammatory bowel disease	Low Apgar score at 5 minutes	G	A	-0.0727718	0.0101382	7.07457e-13	0.3799	log odds	G	A	0.016	0.0508	0.7525	0.3894	FALSE	FALSE	FALSE	TRUE
rs9836291	3	49697459	Inflammatory bowel disease	Low Apgar score at 5 minutes	A	G	0.160867	0.0105244	9.61391e-53	0.2878	log odds	A	G	-0.049	0.0543	0.3674	0.3047	FALSE	FALSE	FALSE	TRUE
rs9889296	17	32570547	Inflammatory bowel disease	Low Apgar score at 5 minutes	A	G	-0.104999	0.0112854	1.35301e-20	0.2723	log odds	A	G	0.0385	0.0548	0.4824	0.2874	FALSE	FALSE	FALSE	TRUE
rs10142466	14	69271784	Inflammatory bowel disease	NICU admission	G	A	-0.0580054	0.010146	1.08365e-08	0.5065	log odds	G	A	0.0128	0.0185	0.4873	0.4994	FALSE	FALSE	FALSE	TRUE
rs10758669	9	4981602	Inflammatory bowel disease	NICU admission	A	C	-0.148762	0.0102138	4.69894e-48	0.6504	log odds	A	C	-0.0161	0.0195	0.4075	0.6599	FALSE	FALSE	FALSE	TRUE
rs10761659	10	64445564	Inflammatory bowel disease	NICU admission	G	A	0.153811	0.0100347	4.9705e-53	0.5399	log odds	G	A	-0.026	0.0185	0.1604	0.5519	FALSE	FALSE	FALSE	TRUE
rs10800309	1	161472158	Inflammatory bowel disease	NICU admission	G	A	-0.132111	0.010405	6.1546e-37	0.6578	log odds	G	A	-0.0127	0.0197	0.5176	0.6763	FALSE	FALSE	FALSE	TRUE
rs10878302	12	40669826	Inflammatory bowel disease	NICU admission	A	T	0.112429	0.0192561	5.26393e-09	0.92855	log odds	A	T	-0.0224	0.0331	0.499	0.9149	FALSE	TRUE	FALSE	TRUE
rs10956252	8	126536137	Inflammatory bowel disease	NICU admission	G	C	0.0834795	0.0101714	2.26204e-16	0.6189	log odds	G	C	0.0121	0.019	0.5243	0.6186	FALSE	TRUE	FALSE	TRUE
rs11152949	6	106449085	Inflammatory bowel disease	NICU admission	G	A	0.105057	0.0106717	7.2477e-23	0.3195	log odds	G	A	-0.006	0.0203	0.7679	0.306	FALSE	FALSE	FALSE	TRUE
rs11185982	10	82305627	Inflammatory bowel disease	NICU admission	C	T	-0.077882	0.0137863	1.61161e-08	0.1517	log odds	C	T	0.0239	0.0268	0.3723	0.1363	FALSE	FALSE	FALSE	TRUE
rs11230563	11	60776209	Inflammatory bowel disease	NICU admission	T	C	-0.081194	0.0105845	1.70608e-14	0.348	log odds	T	C	0.0148	0.0194	0.4429	0.3509	FALSE	FALSE	FALSE	TRUE
rs11236797	11	76299649	Inflammatory bowel disease	NICU admission	A	C	0.150864	0.00996698	9.31751e-52	0.4444	log odds	A	C	-0.0136	0.0186	0.4668	0.4314	FALSE	FALSE	FALSE	TRUE
rs11641016	16	86014881	Inflammatory bowel disease	NICU admission	G	C	-0.111288	0.0133908	9.50605e-17	0.1973	log odds	G	C	0.0094	0.0219	0.6662	0.2311	FALSE	TRUE	FALSE	TRUE
rs11677953	2	219121663	Inflammatory bowel disease	NICU admission	A	G	0.0790564	0.0100145	2.92213e-15	0.3969	log odds	A	G	0.0163	0.0188	0.3857	0.4021	FALSE	FALSE	FALSE	TRUE
rs11691685	2	145481827	Inflammatory bowel disease	NICU admission	G	A	-0.122467	0.0187977	7.26942e-11	0.08024	log odds	G	A	-0.0052	0.0319	0.8713	0.0916	FALSE	FALSE	FALSE	TRUE
rs11713774	3	18765978	Inflammatory bowel disease	NICU admission	C	T	0.0942858	0.0142704	3.91922e-11	0.1427	log odds	C	T	-0.0173	0.025	0.4901	0.1635	FALSE	FALSE	FALSE	TRUE
rs11793497	9	139271850	Inflammatory bowel disease	NICU admission	G	A	0.156206	0.0100484	1.70844e-54	0.423	log odds	G	A	0.0063	0.0185	0.7336	0.4542	FALSE	FALSE	FALSE	TRUE
rs1182188	7	2869985	Inflammatory bowel disease	NICU admission	C	T	-0.0659028	0.0108086	1.07912e-09	0.2989	log odds	C	T	-0.0006	0.0204	0.9767	0.2893	FALSE	FALSE	FALSE	TRUE
rs12103	1	1247494	Inflammatory bowel disease	NICU admission	C	T	-0.0867354	0.0130755	3.2802e-11	0.8166	log odds	C	T	0.0166	0.0229	0.4698	0.7905	FALSE	FALSE	FALSE	TRUE
rs12318183	12	68503836	Inflammatory bowel disease	NICU admission	A	C	0.109531	0.01008	1.66994e-27	0.3854	log odds	A	C	-0.0015	0.0189	0.9384	0.3791	FALSE	FALSE	FALSE	TRUE
rs12411259	1	172866210	Inflammatory bowel disease	NICU admission	A	G	0.0669054	0.0115117	6.17504e-09	0.2401	log odds	A	G	-0.0131	0.0225	0.5607	0.2154	FALSE	FALSE	FALSE	TRUE
rs1250566	10	81046453	Inflammatory bowel disease	NICU admission	A	G	-0.100894	0.0110038	4.7698e-20	0.3161	log odds	A	G	-0.0009	0.0193	0.9628	0.3546	FALSE	FALSE	FALSE	TRUE
rs1267499	6	14715882	Inflammatory bowel disease	NICU admission	C	T	0.0821443	0.0125131	5.21555e-11	0.81	log odds	C	T	-0.0018	0.0242	0.9399	0.8238	FALSE	FALSE	FALSE	TRUE
rs12718244	7	50175654	Inflammatory bowel disease	NICU admission	A	G	0.0761709	0.0100437	3.35274e-14	0.4081	log odds	A	G	0.0294	0.0187	0.1161	0.4061	FALSE	FALSE	FALSE	TRUE
rs12722515	10	6081230	Inflammatory bowel disease	NICU admission	A	C	-0.0989022	0.0142955	4.56773e-12	0.1627	log odds	A	C	0.0122	0.023	0.5959	0.1987	FALSE	FALSE	FALSE	TRUE
rs1292053	17	57963537	Inflammatory bowel disease	NICU admission	G	A	0.0701035	0.00982936	9.88781e-13	0.442	log odds	G	A	-0.0228	0.0186	0.2204	0.4377	FALSE	FALSE	FALSE	TRUE
rs1297258	21	16806709	Inflammatory bowel disease	NICU admission	T	C	-0.114524	0.0100654	5.37898e-30	0.4249	log odds	T	C	-0.0039	0.0187	0.8367	0.4294	FALSE	FALSE	FALSE	TRUE
rs13107612	4	102739980	Inflammatory bowel disease	NICU admission	T	C	0.0732561	0.0108741	1.61994e-11	0.2969	log odds	T	C	-0.0104	0.0211	0.6209	0.2583	FALSE	FALSE	FALSE	TRUE
rs13204742	6	128245765	Inflammatory bowel disease	NICU admission	T	G	0.0916208	0.0147604	5.39312e-10	0.1267	log odds	T	G	0.0142	0.0281	0.6126	0.1214	FALSE	FALSE	FALSE	TRUE
rs13407913	2	25097644	Inflammatory bowel disease	NICU admission	G	A	0.0917072	0.00988181	1.6885e-20	0.4306	log odds	G	A	0.0492	0.0186	0.008131	0.4351	FALSE	FALSE	FALSE	TRUE
rs1363907	5	96252803	Inflammatory bowel disease	NICU admission	A	G	0.0815026	0.0104086	4.86519e-15	0.4212	log odds	A	G	-0.0007	0.0185	0.9691	0.4443	FALSE	FALSE	FALSE	TRUE
rs1388585	12	40531691	Inflammatory bowel disease	NICU admission	A	G	-0.30489	0.031707	6.8533e-22	0.98081	log odds	A	G	0.0089	0.0722	0.9019	0.984	FALSE	FALSE	FALSE	TRUE
rs1420098	2	102984279	Inflammatory bowel disease	NICU admission	C	T	-0.0952951	0.0102776	1.82516e-20	0.3877	log odds	C	T	-0.0076	0.0189	0.6882	0.3818	FALSE	FALSE	FALSE	TRUE
rs1517352	2	191931464	Inflammatory bowel disease	NICU admission	C	A	0.0778816	0.0102944	3.86545e-14	0.6048	log odds	C	A	0.0011	0.0191	0.9556	0.6233	FALSE	FALSE	FALSE	TRUE
rs1569328	14	75741751	Inflammatory bowel disease	NICU admission	T	C	-0.0809722	0.0136766	3.20959e-09	0.1702	log odds	T	C	0.0201	0.0255	0.4301	0.1561	FALSE	FALSE	FALSE	TRUE
rs17293632	15	67442596	Inflammatory bowel disease	NICU admission	T	C	0.107165	0.0116106	2.70894e-20	0.2364	log odds	T	C	-0.0081	0.0219	0.7112	0.2334	FALSE	FALSE	FALSE	TRUE
rs17651741	15	38869666	Inflammatory bowel disease	NICU admission	A	G	0.0702476	0.0126505	2.80892e-08	0.191	log odds	A	G	-0.0058	0.0243	0.8107	0.174	FALSE	FALSE	FALSE	TRUE
rs17694108	19	33731551	Inflammatory bowel disease	NICU admission	A	G	0.0857629	0.0111165	1.21032e-14	0.2797	log odds	A	G	0.0093	0.0202	0.6463	0.3035	FALSE	FALSE	FALSE	TRUE
rs17780256	17	70642923	Inflammatory bowel disease	NICU admission	C	A	-0.083427	0.0125693	3.19374e-11	0.1927	log odds	C	A	0.0309	0.0237	0.1929	0.182	FALSE	FALSE	FALSE	TRUE
rs181826	5	141526057	Inflammatory bowel disease	NICU admission	A	C	0.0820444	0.0104471	4.05229e-15	0.6266	log odds	A	C	-0.0026	0.019	0.893	0.6248	FALSE	FALSE	FALSE	TRUE
rs1847472	6	90973159	Inflammatory bowel disease	NICU admission	A	C	-0.0672805	0.0108961	6.62857e-10	0.3421	log odds	A	C	-0.0379	0.0197	0.05464	0.3242	FALSE	FALSE	FALSE	TRUE
rs1990760	2	163124051	Inflammatory bowel disease	NICU admission	T	C	-0.0671151	0.0107006	3.56246e-10	0.6085	log odds	T	C	-0.0123	0.0189	0.5148	0.6085	FALSE	FALSE	FALSE	TRUE
rs2024092	19	1124031	Inflammatory bowel disease	NICU admission	A	G	0.106813	0.0121076	1.1246e-18	0.2162	log odds	A	G	0.0027	0.0227	0.904	0.2054	FALSE	FALSE	FALSE	TRUE
rs2050392	10	30691503	Inflammatory bowel disease	NICU admission	A	G	0.0691178	0.0102921	1.87241e-11	0.6003	log odds	A	G	-0.0095	0.0189	0.616	0.5985	FALSE	FALSE	FALSE	TRUE
rs2143178	22	39660829	Inflammatory bowel disease	NICU admission	C	T	-0.176684	0.0137017	4.79954e-38	0.1658	log odds	C	T	0.0017	0.0259	0.9469	0.1478	FALSE	FALSE	FALSE	TRUE
rs2153283	10	59972299	Inflammatory bowel disease	NICU admission	A	C	-0.0859637	0.0127458	1.53568e-11	0.217	log odds	A	C	0.0391	0.0229	0.08721	0.2009	FALSE	FALSE	FALSE	TRUE
rs2270395	16	50846832	Inflammatory bowel disease	NICU admission	T	C	0.0778411	0.0118554	5.17249e-11	0.7616	log odds	T	C	-0.0165	0.0221	0.4534	0.771	FALSE	FALSE	FALSE	TRUE
rs2274351	10	104264107	Inflammatory bowel disease	NICU admission	T	C	0.0604993	0.0104442	6.93043e-09	0.5373	log odds	T	C	0.0272	0.0185	0.1418	0.5018	FALSE	FALSE	FALSE	TRUE
rs2297559	1	160854526	Inflammatory bowel disease	NICU admission	A	G	0.0741659	0.0110454	1.88495e-11	0.6822	log odds	A	G	-0.0095	0.0195	0.6267	0.6676	FALSE	FALSE	FALSE	TRUE
rs2328546	6	20657345	Inflammatory bowel disease	NICU admission	C	T	0.0940162	0.0126938	1.29718e-13	0.8014	log odds	C	T	-0.0116	0.0224	0.6051	0.7847	FALSE	FALSE	FALSE	TRUE
rs2395022	7	98750379	Inflammatory bowel disease	NICU admission	C	A	-0.181635	0.0233963	8.26799e-15	0.95885	log odds	C	A	-0.0316	0.052	0.5436	0.9679	FALSE	FALSE	FALSE	TRUE
rs2488397	1	197701279	Inflammatory bowel disease	NICU admission	C	G	0.09881	0.0121644	4.55302e-16	0.2037	log odds	C	G	0.0273	0.0227	0.2294	0.2039	FALSE	TRUE	FALSE	TRUE
rs2497318	10	94432000	Inflammatory bowel disease	NICU admission	T	C	-0.0635464	0.00989735	1.35781e-10	0.4504	log odds	T	C	0.0064	0.0186	0.732	0.4392	FALSE	FALSE	FALSE	TRUE
rs2538470	7	148220448	Inflammatory bowel disease	NICU admission	G	A	-0.0675599	0.0101646	2.99916e-11	0.6378	log odds	G	A	0.0207	0.0191	0.2801	0.6343	FALSE	FALSE	FALSE	TRUE
rs259964	20	57824309	Inflammatory bowel disease	NICU admission	G	A	-0.0674584	0.00983489	6.92947e-12	0.5414	log odds	G	A	-0.0161	0.0185	0.3841	0.5364	FALSE	FALSE	FALSE	TRUE
rs2688608	10	75658349	Inflammatory bowel disease	NICU admission	T	G	0.062403	0.00988642	2.75467e-10	0.557	log odds	T	G	0.0238	0.0185	0.1991	0.5182	FALSE	FALSE	FALSE	TRUE
rs272882	5	131669161	Inflammatory bowel disease	NICU admission	T	G	0.166117	0.0108875	1.46656e-52	0.6733	log odds	T	G	0.008	0.0194	0.6824	0.6555	FALSE	FALSE	FALSE	TRUE
rs2836883	21	40466744	Inflammatory bowel disease	NICU admission	A	G	-0.168413	0.0115451	3.37831e-48	0.2728	log odds	A	G	0.0213	0.0205	0.3005	0.2754	FALSE	FALSE	FALSE	TRUE
rs2847278	18	12778715	Inflammatory bowel disease	NICU admission	T	C	-0.144528	0.0132236	8.32722e-28	0.841	log odds	T	C	0.0287	0.0244	0.24	0.8252	FALSE	FALSE	FALSE	TRUE
rs2974935	1	155181843	Inflammatory bowel disease	NICU admission	T	G	0.0687256	0.0100715	8.86748e-12	0.4948	log odds	T	G	-0.0199	0.0185	0.2814	0.5118	FALSE	FALSE	FALSE	TRUE
rs3024493	1	206943968	Inflammatory bowel disease	NICU admission	A	C	0.196922	0.0131753	1.64778e-50	0.1572	log odds	A	C	-0.0042	0.0255	0.8684	0.1529	FALSE	FALSE	FALSE	TRUE
rs3184504	12	111884608	Inflammatory bowel disease	NICU admission	C	T	-0.0600317	0.00989211	1.28988e-09	0.5074	log odds	C	T	-0.0159	0.0184	0.3868	0.5433	FALSE	FALSE	FALSE	TRUE
rs34779708	10	35466185	Inflammatory bowel disease	NICU admission	G	T	0.106679	0.0102408	2.073e-25	0.3512	log odds	G	T	0.0187	0.0194	0.3335	0.3392	FALSE	FALSE	FALSE	TRUE
rs34804116	5	72539850	Inflammatory bowel disease	NICU admission	A	C	-0.0574631	0.0104322	3.62402e-08	0.3867	log odds	A	C	0.0125	0.0187	0.5027	0.4221	FALSE	FALSE	FALSE	TRUE
rs35164067	19	10525181	Inflammatory bowel disease	NICU admission	A	G	-0.11754	0.0127318	2.65705e-20	0.2039	log odds	A	G	0.0139	0.023	0.5459	0.2008	FALSE	FALSE	FALSE	TRUE
rs35256947	2	231161026	Inflammatory bowel disease	NICU admission	C	T	0.0821647	0.0113176	3.87347e-13	0.2594	log odds	C	T	-0.0134	0.0214	0.5298	0.2479	FALSE	FALSE	FALSE	TRUE
rs35730213	1	200874229	Inflammatory bowel disease	NICU admission	C	G	-0.159624	0.0113656	8.33489e-45	0.2807	log odds	C	G	-0.0102	0.0203	0.6143	0.2922	FALSE	TRUE	FALSE	TRUE
rs36048684	5	158822929	Inflammatory bowel disease	NICU admission	A	T	-0.0941465	0.0159649	3.69939e-09	0.1107	log odds	A	T	0.0052	0.0309	0.8653	0.0991	FALSE	TRUE	FALSE	TRUE
rs367569	16	11365500	Inflammatory bowel disease	NICU admission	T	C	-0.0958166	0.011275	1.92664e-17	0.2891	log odds	T	C	-0.0309	0.0207	0.1352	0.2778	FALSE	FALSE	FALSE	TRUE
rs3776414	5	10689562	Inflammatory bowel disease	NICU admission	G	T	0.0773716	0.0101613	2.65033e-14	0.3756	log odds	G	T	0.0268	0.0192	0.1628	0.3574	FALSE	FALSE	FALSE	TRUE
rs3801835	7	26852053	Inflammatory bowel disease	NICU admission	T	C	0.064107	0.0106005	1.47058e-09	0.3447	log odds	T	C	0.0123	0.0197	0.5347	0.3211	FALSE	FALSE	FALSE	TRUE
rs3853824	17	54880993	Inflammatory bowel disease	NICU admission	C	T	0.064031	0.0104099	7.70123e-10	0.6385	log odds	C	T	-0.0385	0.0189	0.04171	0.6171	FALSE	FALSE	FALSE	TRUE
rs4703855	5	71693899	Inflammatory bowel disease	NICU admission	T	C	-0.0710611	0.0109034	7.15649e-11	0.2998	log odds	T	C	0.0057	0.0197	0.7726	0.3202	FALSE	FALSE	FALSE	TRUE
rs4743820	9	93928416	Inflammatory bowel disease	NICU admission	T	C	0.0639523	0.0108526	3.79656e-09	0.7019	log odds	T	C	-0.0243	0.0198	0.2204	0.6862	FALSE	FALSE	FALSE	TRUE
rs4795397	17	38023745	Inflammatory bowel disease	NICU admission	G	A	0.138343	0.00996661	8.30233e-44	0.4713	log odds	G	A	0.0068	0.0184	0.7118	0.4937	FALSE	FALSE	FALSE	TRUE
rs4976646	5	176788570	Inflammatory bowel disease	NICU admission	C	T	0.0730113	0.0104794	3.23445e-12	0.3415	log odds	C	T	0.0273	0.0196	0.1642	0.3262	FALSE	FALSE	FALSE	TRUE
rs516246	19	49206172	Inflammatory bowel disease	NICU admission	T	C	0.0755599	0.0101797	1.14842e-13	0.4652	log odds	T	C	0.0183	0.0185	0.3239	0.4641	FALSE	FALSE	FALSE	TRUE
rs55808324	14	88444752	Inflammatory bowel disease	NICU admission	A	G	0.141213	0.016844	5.13452e-17	0.09318	log odds	A	G	-0.027	0.0306	0.3778	0.1021	FALSE	FALSE	FALSE	TRUE
rs559928	11	64150370	Inflammatory bowel disease	NICU admission	C	T	0.094388	0.0129645	3.32583e-13	0.8128	log odds	C	T	0.0554	0.0237	0.01927	0.8106	FALSE	FALSE	FALSE	TRUE
rs56167332	5	158827769	Inflammatory bowel disease	NICU admission	A	C	0.155855	0.0104967	7.16638e-50	0.3375	log odds	A	C	0.004	0.0193	0.8375	0.3538	FALSE	FALSE	FALSE	TRUE
rs6058869	20	31348750	Inflammatory bowel disease	NICU admission	T	C	0.0556615	0.0100037	2.63494e-08	0.3991	log odds	T	C	0.0174	0.0186	0.3501	0.4287	FALSE	FALSE	FALSE	TRUE
rs6062496	20	62329099	Inflammatory bowel disease	NICU admission	A	G	0.123216	0.0102312	2.10814e-33	0.5694	log odds	A	G	0.034	0.0187	0.06955	0.5647	FALSE	FALSE	FALSE	TRUE
rs6074022	20	44740196	Inflammatory bowel disease	NICU admission	T	C	-0.0742587	0.0114338	8.32339e-11	0.7497	log odds	T	C	0.0108	0.0213	0.6135	0.7502	FALSE	FALSE	FALSE	TRUE
rs6111031	20	1682037	Inflammatory bowel disease	NICU admission	T	C	-0.264091	0.0147557	1.23225e-71	0.1591	log odds	T	C	-0.0143	0.0287	0.6182	0.1201	FALSE	FALSE	FALSE	TRUE
rs62037363	16	28865042	Inflammatory bowel disease	NICU admission	C	T	0.0987549	0.0102618	6.36209e-22	0.3911	log odds	C	T	-0.0223	0.0188	0.2355	0.3979	FALSE	FALSE	FALSE	TRUE
rs62434177	6	138087506	Inflammatory bowel disease	NICU admission	A	G	-0.179105	0.031375	1.13951e-08	0.03236	log odds	A	G	-0.032	0.0509	0.5302	0.035	FALSE	FALSE	FALSE	TRUE
rs6456426	6	21438889	Inflammatory bowel disease	NICU admission	A	C	-0.0643405	0.0099028	8.18276e-11	0.4984	log odds	A	C	0.0004	0.0185	0.9831	0.5114	FALSE	FALSE	FALSE	TRUE
rs6466198	7	107480126	Inflammatory bowel disease	NICU admission	T	A	0.0841312	0.0102451	2.17771e-16	0.386	log odds	T	A	0.026	0.019	0.1719	0.3851	FALSE	TRUE	FALSE	TRUE
rs648541	11	114429934	Inflammatory bowel disease	NICU admission	G	A	-0.0648616	0.0106716	1.21728e-09	0.3409	log odds	G	A	-0.0136	0.0196	0.4885	0.3291	FALSE	FALSE	FALSE	TRUE
rs6500315	16	50508101	Inflammatory bowel disease	NICU admission	G	A	0.0766082	0.0118778	1.12065e-10	0.7753	log odds	G	A	0.0245	0.0222	0.2702	0.7722	FALSE	FALSE	FALSE	TRUE
rs6561151	13	44484706	Inflammatory bowel disease	NICU admission	A	G	0.1	0.0118661	3.53346e-17	0.2235	log odds	A	G	-0.005	0.0242	0.8351	0.177	FALSE	FALSE	FALSE	TRUE
rs6584281	10	101286480	Inflammatory bowel disease	NICU admission	G	A	-0.164639	0.00992861	9.36268e-62	0.5188	log odds	G	A	-0.0056	0.0184	0.7632	0.5247	FALSE	FALSE	FALSE	TRUE
rs6651252	8	129567181	Inflammatory bowel disease	NICU admission	C	T	-0.0908484	0.014833	9.08239e-10	0.13	log odds	C	T	0.0161	0.0265	0.5441	0.1392	FALSE	FALSE	FALSE	TRUE
rs6708373	2	234172846	Inflammatory bowel disease	NICU admission	G	A	0.134178	0.0099341	1.42561e-41	0.5277	log odds	G	A	-0.0173	0.0184	0.3483	0.5132	FALSE	FALSE	FALSE	TRUE
rs6740462	2	65667272	Inflammatory bowel disease	NICU admission	A	C	0.0799597	0.0116057	5.59114e-12	0.7378	log odds	A	C	0.0019	0.0209	0.9264	0.7334	FALSE	FALSE	FALSE	TRUE
rs6745185	2	241586960	Inflammatory bowel disease	NICU admission	G	T	0.0698267	0.0115253	1.37322e-09	0.7389	log odds	G	T	-0.0273	0.0223	0.2211	0.7843	FALSE	FALSE	FALSE	TRUE
rs67643815	18	67561508	Inflammatory bowel disease	NICU admission	T	G	-0.0629092	0.0101798	6.41889e-10	0.5342	log odds	T	G	0.0136	0.0185	0.4629	0.49	FALSE	FALSE	FALSE	TRUE
rs6933404	6	137959235	Inflammatory bowel disease	NICU admission	C	T	0.0957518	0.0122643	5.83848e-15	0.2108	log odds	C	T	-0.0137	0.0221	0.5337	0.2274	FALSE	FALSE	FALSE	TRUE
rs7011507	8	49129242	Inflammatory bowel disease	NICU admission	A	G	-0.0846011	0.0150825	2.03222e-08	0.1233	log odds	A	G	-0.0325	0.0282	0.2489	0.1236	FALSE	FALSE	FALSE	TRUE
rs7015630	8	90875918	Inflammatory bowel disease	NICU admission	C	T	-0.0627799	0.0113167	2.89694e-08	0.2657	log odds	C	T	0.0055	0.0205	0.7896	0.2826	FALSE	FALSE	FALSE	TRUE
rs71593329	5	158620079	Inflammatory bowel disease	NICU admission	G	T	-0.0978042	0.0126731	1.18659e-14	0.1998	log odds	G	T	0.0415	0.0224	0.06433	0.2109	FALSE	FALSE	FALSE	TRUE
rs7194886	16	50725193	Inflammatory bowel disease	NICU admission	T	C	-0.126026	0.0100135	2.53338e-36	0.4357	log odds	T	C	0.018	0.0186	0.3312	0.4485	FALSE	FALSE	FALSE	TRUE
rs7253253	19	10714058	Inflammatory bowel disease	NICU admission	T	G	-0.134424	0.02313	6.18586e-09	0.95432	log odds	T	G	-0.0382	0.0455	0.4014	0.9559	FALSE	FALSE	FALSE	TRUE
rs72634258	1	8150638	Inflammatory bowel disease	NICU admission	C	T	-0.126877	0.0139965	1.24652e-19	0.1757	log odds	C	T	-0.0037	0.0234	0.8742	0.1963	FALSE	FALSE	FALSE	TRUE
rs72924296	2	199543967	Inflammatory bowel disease	NICU admission	G	A	-0.0638392	0.0112629	1.44391e-08	0.2696	log odds	G	A	-0.0098	0.0207	0.6371	0.277	FALSE	FALSE	FALSE	TRUE
rs744166	17	40514201	Inflammatory bowel disease	NICU admission	G	A	-0.100017	0.0102076	1.14446e-22	0.4204	log odds	G	A	-0.0083	0.0187	0.6575	0.4258	FALSE	FALSE	FALSE	TRUE
rs7523442	1	20165971	Inflammatory bowel disease	NICU admission	T	C	0.124537	0.00990061	2.76439e-36	0.5356	log odds	T	C	-0.0183	0.0185	0.3225	0.5053	FALSE	FALSE	FALSE	TRUE
rs7547569	1	67731368	Inflammatory bowel disease	NICU admission	C	T	-0.6472	0.0232516	1.65196e-170	0.06675	log odds	C	T	-0.0217	0.0432	0.6147	0.0495	FALSE	FALSE	FALSE	TRUE
rs7608910	2	61204856	Inflammatory bowel disease	NICU admission	G	A	0.126444	0.0100484	2.59956e-36	0.3909	log odds	G	A	-0.0158	0.0192	0.4093	0.3662	FALSE	FALSE	FALSE	TRUE
rs7657746	4	123161619	Inflammatory bowel disease	NICU admission	G	A	-0.0868542	0.0118004	1.83485e-13	0.244	log odds	G	A	0.0021	0.0214	0.9232	0.2469	FALSE	FALSE	FALSE	TRUE
rs769177	6	31547611	Inflammatory bowel disease	NICU admission	T	C	0.260903	0.0285603	6.5283e-20	0.02548	log odds	T	C	-0.0114	0.072	0.8743	0.0166	FALSE	FALSE	FALSE	TRUE
rs780094	2	27741237	Inflammatory bowel disease	NICU admission	C	T	-0.0783055	0.00996426	3.88329e-15	0.6051	log odds	C	T	-0.0347	0.0197	0.07784	0.6744	FALSE	FALSE	FALSE	TRUE
rs7848647	9	117569046	Inflammatory bowel disease	NICU admission	C	T	0.13239	0.0106897	3.15791e-35	0.6746	log odds	C	T	0.0175	0.0194	0.3666	0.6537	FALSE	FALSE	FALSE	TRUE
rs78487399	2	43809347	Inflammatory bowel disease	NICU admission	C	G	-0.132093	0.0163913	7.71081e-16	0.90326	log odds	C	G	-0.0139	0.033	0.6736	0.915	FALSE	TRUE	FALSE	TRUE
rs79980175	5	40521892	Inflammatory bowel disease	NICU admission	C	A	-0.0953162	0.0148313	1.30404e-10	0.136	log odds	C	A	0.0485	0.0262	0.0639	0.1396	FALSE	FALSE	FALSE	TRUE
rs8127691	21	45614860	Inflammatory bowel disease	NICU admission	C	T	-0.114259	0.0100818	8.97842e-30	0.6132	log odds	C	T	0.018	0.0189	0.3413	0.6099	FALSE	FALSE	FALSE	TRUE
rs913678	20	48955424	Inflammatory bowel disease	NICU admission	C	T	-0.0691643	0.0105418	5.34687e-11	0.3293	log odds	C	T	-0.0157	0.0194	0.418	0.3438	FALSE	FALSE	FALSE	TRUE
rs9264942	6	31274380	Inflammatory bowel disease	NICU admission	C	T	0.094692	0.0107773	1.54703e-18	0.3529	log odds	C	T	-0.0104	0.02	0.6035	0.314	FALSE	FALSE	FALSE	TRUE
rs9273363	6	32626272	Inflammatory bowel disease	NICU admission	A	C	-0.193129	0.0120075	3.30217e-58	0.2748	log odds	A	C	0.1025	0.0202	3.706e-07	0.3309	FALSE	FALSE	FALSE	TRUE
rs941823	13	41013977	Inflammatory bowel disease	NICU admission	C	T	0.0830172	0.0115361	6.18728e-13	0.7509	log odds	C	T	0.008	0.0214	0.7082	0.7524	FALSE	FALSE	FALSE	TRUE
rs9457247	6	167392174	Inflammatory bowel disease	NICU admission	T	C	0.089151	0.0102086	2.48085e-18	0.5398	log odds	T	C	0.0104	0.0186	0.5752	0.542	FALSE	FALSE	FALSE	TRUE
rs9557207	13	100036418	Inflammatory bowel disease	NICU admission	G	A	-0.0878448	0.0120782	3.5156e-13	0.2231	log odds	G	A	0.0322	0.0225	0.1535	0.2105	FALSE	FALSE	FALSE	TRUE
rs974801	4	106071064	Inflammatory bowel disease	NICU admission	G	A	-0.0727718	0.0101382	7.07457e-13	0.3799	log odds	G	A	-0.0124	0.0189	0.5115	0.3878	FALSE	FALSE	FALSE	TRUE
rs9836291	3	49697459	Inflammatory bowel disease	NICU admission	A	G	0.160867	0.0105244	9.61391e-53	0.2878	log odds	A	G	-0.0098	0.0201	0.626	0.3037	FALSE	FALSE	FALSE	TRUE
rs9889296	17	32570547	Inflammatory bowel disease	NICU admission	A	G	-0.104999	0.0112854	1.35301e-20	0.2723	log odds	A	G	-0.0249	0.0205	0.2244	0.2866	FALSE	FALSE	FALSE	TRUE
rs10142466	14	69271784	Inflammatory bowel disease	Preterm birth (spontaneous)	G	A	-0.0580054	0.010146	1.08365e-08	0.5065	log odds	G	A	0.0227	0.0117	0.05255	0.4909	FALSE	FALSE	FALSE	TRUE
rs10758669	9	4981602	Inflammatory bowel disease	Preterm birth (spontaneous)	A	C	-0.148762	0.0102138	4.69894e-48	0.6504	log odds	A	C	0.0089	0.0142	0.5323	0.6515	FALSE	FALSE	FALSE	TRUE
rs10761659	10	64445564	Inflammatory bowel disease	Preterm birth (spontaneous)	G	A	0.153811	0.0100347	4.9705e-53	0.5399	log odds	G	A	-0.0178	0.0118	0.1301	0.5397	FALSE	FALSE	FALSE	TRUE
rs10800309	1	161472158	Inflammatory bowel disease	Preterm birth (spontaneous)	G	A	-0.132111	0.010405	6.1546e-37	0.6578	log odds	G	A	-0.0219	0.0124	0.07702	0.6523	FALSE	FALSE	FALSE	TRUE
rs10878302	12	40669826	Inflammatory bowel disease	Preterm birth (spontaneous)	A	T	0.112429	0.0192561	5.26393e-09	0.92855	log odds	A	T	-0.0257	0.0223	0.2489	0.9246	FALSE	TRUE	FALSE	TRUE
rs10956252	8	126536137	Inflammatory bowel disease	Preterm birth (spontaneous)	G	C	0.0834795	0.0101714	2.26204e-16	0.6189	log odds	G	C	-0.0082	0.0125	0.5127	0.6579	FALSE	TRUE	FALSE	TRUE
rs11152949	6	106449085	Inflammatory bowel disease	Preterm birth (spontaneous)	G	A	0.105057	0.0106717	7.2477e-23	0.3195	log odds	G	A	-0.003	0.0129	0.8151	0.2907	FALSE	FALSE	FALSE	TRUE
rs11185982	10	82305627	Inflammatory bowel disease	Preterm birth (spontaneous)	C	T	-0.077882	0.0137863	1.61161e-08	0.1517	log odds	C	T	0.0113	0.0171	0.5103	0.1349	FALSE	FALSE	FALSE	TRUE
rs11230563	11	60776209	Inflammatory bowel disease	Preterm birth (spontaneous)	T	C	-0.081194	0.0105845	1.70608e-14	0.348	log odds	T	C	0.0104	0.0127	0.4099	0.3132	FALSE	FALSE	FALSE	TRUE
rs11236797	11	76299649	Inflammatory bowel disease	Preterm birth (spontaneous)	A	C	0.150864	0.00996698	9.31751e-52	0.4444	log odds	A	C	-0.0168	0.0118	0.1541	0.4242	FALSE	FALSE	FALSE	TRUE
rs11641016	16	86014881	Inflammatory bowel disease	Preterm birth (spontaneous)	G	C	-0.111288	0.0133908	9.50605e-17	0.1973	log odds	G	C	0.0039	0.0136	0.7736	0.2419	FALSE	TRUE	FALSE	TRUE
rs11677953	2	219121663	Inflammatory bowel disease	Preterm birth (spontaneous)	A	G	0.0790564	0.0100145	2.92213e-15	0.3969	log odds	A	G	-0.0137	0.0121	0.2601	0.376	FALSE	FALSE	FALSE	TRUE
rs11691685	2	145481827	Inflammatory bowel disease	Preterm birth (spontaneous)	G	A	-0.122467	0.0187977	7.26942e-11	0.08024	log odds	G	A	0.0001	0.0207	0.995	0.0899	FALSE	FALSE	FALSE	TRUE
rs11713774	3	18765978	Inflammatory bowel disease	Preterm birth (spontaneous)	C	T	0.0942858	0.0142704	3.91922e-11	0.1427	log odds	C	T	0.0147	0.0169	0.3836	0.1402	FALSE	FALSE	FALSE	TRUE
rs11793497	9	139271850	Inflammatory bowel disease	Preterm birth (spontaneous)	G	A	0.156206	0.0100484	1.70844e-54	0.423	log odds	G	A	0.0072	0.0117	0.5388	0.4307	FALSE	FALSE	FALSE	TRUE
rs1182188	7	2869985	Inflammatory bowel disease	Preterm birth (spontaneous)	C	T	-0.0659028	0.0108086	1.07912e-09	0.2989	log odds	C	T	0.0079	0.0126	0.5281	0.3191	FALSE	FALSE	FALSE	TRUE
rs12103	1	1247494	Inflammatory bowel disease	Preterm birth (spontaneous)	C	T	-0.0867354	0.0130755	3.2802e-11	0.8166	log odds	C	T	-0.0034	0.0183	0.8506	0.7942	FALSE	FALSE	FALSE	TRUE
rs12318183	12	68503836	Inflammatory bowel disease	Preterm birth (spontaneous)	A	C	0.109531	0.01008	1.66994e-27	0.3854	log odds	A	C	-0.0011	0.0122	0.9284	0.3635	FALSE	FALSE	FALSE	TRUE
rs12411259	1	172866210	Inflammatory bowel disease	Preterm birth (spontaneous)	A	G	0.0669054	0.0115117	6.17504e-09	0.2401	log odds	A	G	0.0106	0.0135	0.432	0.2498	FALSE	FALSE	FALSE	TRUE
rs1250566	10	81046453	Inflammatory bowel disease	Preterm birth (spontaneous)	A	G	-0.100894	0.0110038	4.7698e-20	0.3161	log odds	A	G	0.0078	0.0121	0.5206	0.3631	FALSE	FALSE	FALSE	TRUE
rs12585310	13	27528347	Inflammatory bowel disease	Preterm birth (spontaneous)	A	G	0.0706485	0.0107636	5.24928e-11	0.3136	log odds	A	G	-0.0243	0.0137	0.07656	0.3062	FALSE	FALSE	FALSE	TRUE
rs1267499	6	14715882	Inflammatory bowel disease	Preterm birth (spontaneous)	C	T	0.0821443	0.0125131	5.21555e-11	0.81	log odds	C	T	-0.0139	0.018	0.4402	0.8392	FALSE	FALSE	FALSE	TRUE
rs12718244	7	50175654	Inflammatory bowel disease	Preterm birth (spontaneous)	A	G	0.0761709	0.0100437	3.35274e-14	0.4081	log odds	A	G	0.0045	0.0123	0.7165	0.3561	FALSE	FALSE	FALSE	TRUE
rs12722515	10	6081230	Inflammatory bowel disease	Preterm birth (spontaneous)	A	C	-0.0989022	0.0142955	4.56773e-12	0.1627	log odds	A	C	0.0153	0.0153	0.3185	0.1785	FALSE	FALSE	FALSE	TRUE
rs12796489	11	3059360	Inflammatory bowel disease	Preterm birth (spontaneous)	A	C	-0.760367	0.0432241	2.87276e-69	0.02286	log odds	A	C	0.0066	0.0667	0.9211	0.012	FALSE	FALSE	FALSE	TRUE
rs1292053	17	57963537	Inflammatory bowel disease	Preterm birth (spontaneous)	G	A	0.0701035	0.00982936	9.88781e-13	0.442	log odds	G	A	0.0038	0.0118	0.7447	0.437	FALSE	FALSE	FALSE	TRUE
rs1297258	21	16806709	Inflammatory bowel disease	Preterm birth (spontaneous)	T	C	-0.114524	0.0100654	5.37898e-30	0.4249	log odds	T	C	0.0085	0.0118	0.4738	0.4176	FALSE	FALSE	FALSE	TRUE
rs13107612	4	102739980	Inflammatory bowel disease	Preterm birth (spontaneous)	T	C	0.0732561	0.0108741	1.61994e-11	0.2969	log odds	T	C	0.0226	0.013	0.08199	0.2829	FALSE	FALSE	FALSE	TRUE
rs13204742	6	128245765	Inflammatory bowel disease	Preterm birth (spontaneous)	T	G	0.0916208	0.0147604	5.39312e-10	0.1267	log odds	T	G	0.0287	0.0174	0.09823	0.1271	FALSE	FALSE	FALSE	TRUE
rs13407913	2	25097644	Inflammatory bowel disease	Preterm birth (spontaneous)	G	A	0.0917072	0.00988181	1.6885e-20	0.4306	log odds	G	A	-0.0082	0.0118	0.4864	0.4212	FALSE	FALSE	FALSE	TRUE
rs1363907	5	96252803	Inflammatory bowel disease	Preterm birth (spontaneous)	A	G	0.0815026	0.0104086	4.86519e-15	0.4212	log odds	A	G	-0.0003	0.0118	0.9765	0.4167	FALSE	FALSE	FALSE	TRUE
rs1388585	12	40531691	Inflammatory bowel disease	Preterm birth (spontaneous)	A	G	-0.30489	0.031707	6.8533e-22	0.98081	log odds	A	G	0.0175	0.0418	0.6754	0.9767	FALSE	FALSE	FALSE	TRUE
rs1420098	2	102984279	Inflammatory bowel disease	Preterm birth (spontaneous)	C	T	-0.0952951	0.0102776	1.82516e-20	0.3877	log odds	C	T	-0.0001	0.0119	0.9953	0.3968	FALSE	FALSE	FALSE	TRUE
rs1517352	2	191931464	Inflammatory bowel disease	Preterm birth (spontaneous)	C	A	0.0778816	0.0102944	3.86545e-14	0.6048	log odds	C	A	-0.002	0.0136	0.8845	0.6207	FALSE	FALSE	FALSE	TRUE
rs1569328	14	75741751	Inflammatory bowel disease	Preterm birth (spontaneous)	T	C	-0.0809722	0.0136766	3.20959e-09	0.1702	log odds	T	C	-0.0306	0.016	0.05575	0.1653	FALSE	FALSE	FALSE	TRUE
rs17293632	15	67442596	Inflammatory bowel disease	Preterm birth (spontaneous)	T	C	0.107165	0.0116106	2.70894e-20	0.2364	log odds	T	C	-0.0107	0.0137	0.4365	0.2459	FALSE	FALSE	FALSE	TRUE
rs17651741	15	38869666	Inflammatory bowel disease	Preterm birth (spontaneous)	A	G	0.0702476	0.0126505	2.80892e-08	0.191	log odds	A	G	0.0135	0.0151	0.3709	0.1838	FALSE	FALSE	FALSE	TRUE
rs17694108	19	33731551	Inflammatory bowel disease	Preterm birth (spontaneous)	A	G	0.0857629	0.0111165	1.21032e-14	0.2797	log odds	A	G	0.0103	0.0126	0.4148	0.3231	FALSE	FALSE	FALSE	TRUE
rs17780256	17	70642923	Inflammatory bowel disease	Preterm birth (spontaneous)	C	A	-0.083427	0.0125693	3.19374e-11	0.1927	log odds	C	A	0.0359	0.015	0.01657	0.1847	FALSE	FALSE	FALSE	TRUE
rs181826	5	141526057	Inflammatory bowel disease	Preterm birth (spontaneous)	A	C	0.0820444	0.0104471	4.05229e-15	0.6266	log odds	A	C	0.0065	0.0122	0.5909	0.6365	FALSE	FALSE	FALSE	TRUE
rs1847472	6	90973159	Inflammatory bowel disease	Preterm birth (spontaneous)	A	C	-0.0672805	0.0108961	6.62857e-10	0.3421	log odds	A	C	0.0185	0.0128	0.1482	0.3059	FALSE	FALSE	FALSE	TRUE
rs1990760	2	163124051	Inflammatory bowel disease	Preterm birth (spontaneous)	T	C	-0.0671151	0.0107006	3.56246e-10	0.6085	log odds	T	C	-0.0073	0.0121	0.5443	0.6068	FALSE	FALSE	FALSE	TRUE
rs2024092	19	1124031	Inflammatory bowel disease	Preterm birth (spontaneous)	A	G	0.106813	0.0121076	1.1246e-18	0.2162	log odds	A	G	0.0135	0.014	0.3349	0.2222	FALSE	FALSE	FALSE	TRUE
rs2050392	10	30691503	Inflammatory bowel disease	Preterm birth (spontaneous)	A	G	0.0691178	0.0102921	1.87241e-11	0.6003	log odds	A	G	-0.0028	0.0121	0.8182	0.5969	FALSE	FALSE	FALSE	TRUE
rs2143178	22	39660829	Inflammatory bowel disease	Preterm birth (spontaneous)	C	T	-0.176684	0.0137017	4.79954e-38	0.1658	log odds	C	T	0.0307	0.0168	0.06792	0.1402	FALSE	FALSE	FALSE	TRUE
rs2153283	10	59972299	Inflammatory bowel disease	Preterm birth (spontaneous)	A	C	-0.0859637	0.0127458	1.53568e-11	0.217	log odds	A	C	-0.0163	0.0139	0.2428	0.2295	FALSE	FALSE	FALSE	TRUE
rs2270395	16	50846832	Inflammatory bowel disease	Preterm birth (spontaneous)	T	C	0.0778411	0.0118554	5.17249e-11	0.7616	log odds	T	C	-0.0214	0.0134	0.1108	0.7316	FALSE	FALSE	FALSE	TRUE
rs2274351	10	104264107	Inflammatory bowel disease	Preterm birth (spontaneous)	T	C	0.0604993	0.0104442	6.93043e-09	0.5373	log odds	T	C	-0.0316	0.0116	0.0066	0.5132	FALSE	FALSE	FALSE	TRUE
rs2297559	1	160854526	Inflammatory bowel disease	Preterm birth (spontaneous)	A	G	0.0741659	0.0110454	1.88495e-11	0.6822	log odds	A	G	0.0204	0.0124	0.1008	0.6747	FALSE	FALSE	FALSE	TRUE
rs2328546	6	20657345	Inflammatory bowel disease	Preterm birth (spontaneous)	C	T	0.0940162	0.0126938	1.29718e-13	0.8014	log odds	C	T	-0.0032	0.0139	0.8157	0.7746	FALSE	FALSE	FALSE	TRUE
rs2395022	7	98750379	Inflammatory bowel disease	Preterm birth (spontaneous)	C	A	-0.181635	0.0233963	8.26799e-15	0.95885	log odds	C	A	-0.0222	0.03	0.458	0.9591	FALSE	FALSE	FALSE	TRUE
rs2488397	1	197701279	Inflammatory bowel disease	Preterm birth (spontaneous)	C	G	0.09881	0.0121644	4.55302e-16	0.2037	log odds	C	G	-0.0121	0.0148	0.4135	0.2055	FALSE	TRUE	FALSE	TRUE
rs2497318	10	94432000	Inflammatory bowel disease	Preterm birth (spontaneous)	T	C	-0.0635464	0.00989735	1.35781e-10	0.4504	log odds	T	C	-0.004	0.0117	0.7334	0.448	FALSE	FALSE	FALSE	TRUE
rs2538470	7	148220448	Inflammatory bowel disease	Preterm birth (spontaneous)	G	A	-0.0675599	0.0101646	2.99916e-11	0.6378	log odds	G	A	-0.0097	0.0122	0.4241	0.6319	FALSE	FALSE	FALSE	TRUE
rs259964	20	57824309	Inflammatory bowel disease	Preterm birth (spontaneous)	G	A	-0.0674584	0.00983489	6.92947e-12	0.5414	log odds	G	A	-0.0084	0.0117	0.4743	0.5501	FALSE	FALSE	FALSE	TRUE
rs2688608	10	75658349	Inflammatory bowel disease	Preterm birth (spontaneous)	T	G	0.062403	0.00988642	2.75467e-10	0.557	log odds	T	G	0.0008	0.0117	0.9438	0.5135	FALSE	FALSE	FALSE	TRUE
rs272882	5	131669161	Inflammatory bowel disease	Preterm birth (spontaneous)	T	G	0.166117	0.0108875	1.46656e-52	0.6733	log odds	T	G	-0.019	0.0122	0.1194	0.6335	FALSE	FALSE	FALSE	TRUE
rs2836883	21	40466744	Inflammatory bowel disease	Preterm birth (spontaneous)	A	G	-0.168413	0.0115451	3.37831e-48	0.2728	log odds	A	G	-0.014	0.0133	0.2904	0.2671	FALSE	FALSE	FALSE	TRUE
rs2847278	18	12778715	Inflammatory bowel disease	Preterm birth (spontaneous)	T	C	-0.144528	0.0132236	8.32722e-28	0.841	log odds	T	C	-0.0061	0.0157	0.6951	0.8343	FALSE	FALSE	FALSE	TRUE
rs2974935	1	155181843	Inflammatory bowel disease	Preterm birth (spontaneous)	T	G	0.0687256	0.0100715	8.86748e-12	0.4948	log odds	T	G	0.0101	0.0116	0.3858	0.5221	FALSE	FALSE	FALSE	TRUE
rs3024493	1	206943968	Inflammatory bowel disease	Preterm birth (spontaneous)	A	C	0.196922	0.0131753	1.64778e-50	0.1572	log odds	A	C	0.0152	0.0164	0.3534	0.148	FALSE	FALSE	FALSE	TRUE
rs3184504	12	111884608	Inflammatory bowel disease	Preterm birth (spontaneous)	C	T	-0.0600317	0.00989211	1.28988e-09	0.5074	log odds	C	T	-0.0254	0.0119	0.03347	0.5658	FALSE	FALSE	FALSE	TRUE
rs34779708	10	35466185	Inflammatory bowel disease	Preterm birth (spontaneous)	G	T	0.106679	0.0102408	2.073e-25	0.3512	log odds	G	T	-0.0037	0.0122	0.7635	0.3491	FALSE	FALSE	FALSE	TRUE
rs34804116	5	72539850	Inflammatory bowel disease	Preterm birth (spontaneous)	A	C	-0.0574631	0.0104322	3.62402e-08	0.3867	log odds	A	C	-0.0072	0.0119	0.5479	0.3961	FALSE	FALSE	FALSE	TRUE
rs34856868	1	92554283	Inflammatory bowel disease	Preterm birth (spontaneous)	A	G	-0.195275	0.0340546	9.79873e-09	0.03159	log odds	A	G	-0.0141	0.0354	0.6896	0.0327	FALSE	FALSE	FALSE	TRUE
rs35164067	19	10525181	Inflammatory bowel disease	Preterm birth (spontaneous)	A	G	-0.11754	0.0127318	2.65705e-20	0.2039	log odds	A	G	-0.013	0.0149	0.3846	0.19	FALSE	FALSE	FALSE	TRUE
rs35256947	2	231161026	Inflammatory bowel disease	Preterm birth (spontaneous)	C	T	0.0821647	0.0113176	3.87347e-13	0.2594	log odds	C	T	0.0102	0.0136	0.4532	0.2414	FALSE	FALSE	FALSE	TRUE
rs35730213	1	200874229	Inflammatory bowel disease	Preterm birth (spontaneous)	C	G	-0.159624	0.0113656	8.33489e-45	0.2807	log odds	C	G	0.0009	0.0133	0.9468	0.2625	FALSE	TRUE	FALSE	TRUE
rs36048684	5	158822929	Inflammatory bowel disease	Preterm birth (spontaneous)	A	T	-0.0941465	0.0159649	3.69939e-09	0.1107	log odds	A	T	-0.0622	0.0211	0.003246	0.091	FALSE	TRUE	FALSE	TRUE
rs367569	16	11365500	Inflammatory bowel disease	Preterm birth (spontaneous)	T	C	-0.0958166	0.011275	1.92664e-17	0.2891	log odds	T	C	-0.0055	0.013	0.6721	0.2786	FALSE	FALSE	FALSE	TRUE
rs3776414	5	10689562	Inflammatory bowel disease	Preterm birth (spontaneous)	G	T	0.0773716	0.0101613	2.65033e-14	0.3756	log odds	G	T	0.0077	0.0123	0.5325	0.3396	FALSE	FALSE	FALSE	TRUE
rs3801835	7	26852053	Inflammatory bowel disease	Preterm birth (spontaneous)	T	C	0.064107	0.0106005	1.47058e-09	0.3447	log odds	T	C	-0.0023	0.0126	0.8576	0.3123	FALSE	FALSE	FALSE	TRUE
rs3853824	17	54880993	Inflammatory bowel disease	Preterm birth (spontaneous)	C	T	0.064031	0.0104099	7.70123e-10	0.6385	log odds	C	T	-0.0054	0.0119	0.6493	0.5997	FALSE	FALSE	FALSE	TRUE
rs4692386	4	26132361	Inflammatory bowel disease	Preterm birth (spontaneous)	C	T	0.0579752	0.0101746	1.21194e-08	0.593	log odds	C	T	0.0143	0.0131	0.2766	0.6033	FALSE	FALSE	FALSE	TRUE
rs4703855	5	71693899	Inflammatory bowel disease	Preterm birth (spontaneous)	T	C	-0.0710611	0.0109034	7.15649e-11	0.2998	log odds	T	C	0.0086	0.0133	0.5191	0.3341	FALSE	FALSE	FALSE	TRUE
rs4743820	9	93928416	Inflammatory bowel disease	Preterm birth (spontaneous)	T	C	0.0639523	0.0108526	3.79656e-09	0.7019	log odds	T	C	-0.006	0.0127	0.6362	0.6941	FALSE	FALSE	FALSE	TRUE
rs4795397	17	38023745	Inflammatory bowel disease	Preterm birth (spontaneous)	G	A	0.138343	0.00996661	8.30233e-44	0.4713	log odds	G	A	0.0197	0.0144	0.1719	0.5019	FALSE	FALSE	FALSE	TRUE
rs4976646	5	176788570	Inflammatory bowel disease	Preterm birth (spontaneous)	C	T	0.0730113	0.0104794	3.23445e-12	0.3415	log odds	C	T	0.0252	0.0122	0.03866	0.3543	FALSE	FALSE	FALSE	TRUE
rs516246	19	49206172	Inflammatory bowel disease	Preterm birth (spontaneous)	T	C	0.0755599	0.0101797	1.14842e-13	0.4652	log odds	T	C	0	0.012	0.9971	0.4464	FALSE	FALSE	FALSE	TRUE
rs55808324	14	88444752	Inflammatory bowel disease	Preterm birth (spontaneous)	A	G	0.141213	0.016844	5.13452e-17	0.09318	log odds	A	G	-0.0182	0.0201	0.3648	0.0939	FALSE	FALSE	FALSE	TRUE
rs559928	11	64150370	Inflammatory bowel disease	Preterm birth (spontaneous)	C	T	0.094388	0.0129645	3.32583e-13	0.8128	log odds	C	T	0.0126	0.0147	0.3935	0.8081	FALSE	FALSE	FALSE	TRUE
rs56167332	5	158827769	Inflammatory bowel disease	Preterm birth (spontaneous)	A	C	0.155855	0.0104967	7.16638e-50	0.3375	log odds	A	C	-0.0173	0.0124	0.165	0.3383	FALSE	FALSE	FALSE	TRUE
rs6058869	20	31348750	Inflammatory bowel disease	Preterm birth (spontaneous)	T	C	0.0556615	0.0100037	2.63494e-08	0.3991	log odds	T	C	0.0237	0.0118	0.04493	0.4095	FALSE	FALSE	FALSE	TRUE
rs6062496	20	62329099	Inflammatory bowel disease	Preterm birth (spontaneous)	A	G	0.123216	0.0102312	2.10814e-33	0.5694	log odds	A	G	0.0097	0.0119	0.412	0.5819	FALSE	FALSE	FALSE	TRUE
rs6074022	20	44740196	Inflammatory bowel disease	Preterm birth (spontaneous)	T	C	-0.0742587	0.0114338	8.32339e-11	0.7497	log odds	T	C	0.0286	0.0133	0.03193	0.744	FALSE	FALSE	FALSE	TRUE
rs6111031	20	1682037	Inflammatory bowel disease	Preterm birth (spontaneous)	T	C	-0.264091	0.0147557	1.23225e-71	0.1591	log odds	T	C	0.0079	0.0174	0.6506	0.1316	FALSE	FALSE	FALSE	TRUE
rs62037363	16	28865042	Inflammatory bowel disease	Preterm birth (spontaneous)	C	T	0.0987549	0.0102618	6.36209e-22	0.3911	log odds	C	T	-0.0015	0.0119	0.8967	0.4106	FALSE	FALSE	FALSE	TRUE
[truncated: 5,597 more rows]

## Sheet: ST5A - Main IVW bin
Supplementary Table 5A - Main Mendelian randomization estimates for the effects of increased log odds of autoimmune conditions on binary pregnancy outcomes.
Estimates reflect odds ratio of pregnancy outcome per doubling in log odds of autoimmune condition. NICU = neonatal intensive care unit. IVW = inverse variance weighted.
In 'Statistical support, * indicates p<0.1 and change in odds of 5% or more, ** indicates p<0.05, *** indicates p<0.05 after correcting for multiple testing using false discovery rate.
Condition	Outcome	Approach	OR (95% CI), doubling in log odds	OR (95% CI), 1 unit increase in log odds	Pvalue	Pvalue FDR	Statistical support
Ankylosing spondylitis	Miscarriage	IVW	1.01 (0.98 - 1.04)	1.01 (0.96 - 1.06)	0.647847	1
Ankylosing spondylitis	Stillbirth	IVW	0.99 (0.89 - 1.11)	0.99 (0.84 - 1.16)	0.862328	1
Ankylosing spondylitis	Hypertensive disorders of pregnancy	IVW	0.91 (0.82 - 1.02)	0.88 (0.75 - 1.02)	0.0971824	1	*
Ankylosing spondylitis	Gestational diabetes mellitus	IVW	1.07 (0.99 - 1.17)	1.10 (0.98 - 1.25)	0.107118	1
Ankylosing spondylitis	Preterm birth	IVW	1.02 (0.95 - 1.09)	1.03 (0.93 - 1.13)	0.60984	1
Ankylosing spondylitis	Small for gestational age	IVW	1.05 (0.94 - 1.17)	1.07 (0.91 - 1.25)	0.428566	1
Ankylosing spondylitis	Large for gestational age	IVW	1.06 (0.94 - 1.19)	1.09 (0.92 - 1.28)	0.332066	1
Ankylosing spondylitis	Low Apgar score at 5 minutes	IVW	1.40 (1.04 - 1.88)	1.62 (1.06 - 2.49)	0.0253945	0.829733	**
Ankylosing spondylitis	NICU admission	IVW	0.93 (0.83 - 1.03)	0.89 (0.76 - 1.05)	0.167195	1
Coeliac disease	Miscarriage	IVW	1.01 (1.00 - 1.01)	1.01 (1.00 - 1.02)	0.118684	1
Coeliac disease	Stillbirth	IVW	1.01 (0.99 - 1.04)	1.02 (0.99 - 1.05)	0.279559	1
Coeliac disease	Hypertensive disorders of pregnancy	IVW	1.00 (0.97 - 1.02)	0.99 (0.96 - 1.03)	0.689591	1
Coeliac disease	Gestational diabetes mellitus	IVW	1.01 (0.99 - 1.03)	1.01 (0.99 - 1.04)	0.207715	1
Coeliac disease	Preterm birth	IVW	1.00 (0.98 - 1.02)	1.00 (0.97 - 1.02)	0.879058	1
Coeliac disease	Small for gestational age	IVW	1.01 (0.98 - 1.03)	1.01 (0.98 - 1.05)	0.524811	1
Coeliac disease	Large for gestational age	IVW	0.99 (0.97 - 1.01)	0.98 (0.95 - 1.01)	0.1697	1
Coeliac disease	Low Apgar score at 5 minutes	IVW	1.02 (0.97 - 1.08)	1.03 (0.96 - 1.12)	0.403546	1
Coeliac disease	NICU admission	IVW	1.01 (0.97 - 1.05)	1.01 (0.96 - 1.07)	0.637621	1
Hashimoto's thyroiditis	Miscarriage	IVW	1.02 (1.00 - 1.04)	1.03 (1.00 - 1.06)	0.0951283	1
Hashimoto's thyroiditis	Stillbirth	IVW	1.02 (0.95 - 1.09)	1.03 (0.94 - 1.14)	0.528353	1
Hashimoto's thyroiditis	Hypertensive disorders of pregnancy	IVW	1.09 (1.02 - 1.15)	1.12 (1.03 - 1.23)	0.00892545	0.340232	**
Hashimoto's thyroiditis	Gestational diabetes mellitus	IVW	1.03 (0.98 - 1.08)	1.04 (0.97 - 1.11)	0.245338	1
Hashimoto's thyroiditis	Preterm birth	IVW	1.06 (1.02 - 1.11)	1.09 (1.03 - 1.16)	0.00251668	0.143901	**
Hashimoto's thyroiditis	Small for gestational age	IVW	1.05 (0.94 - 1.18)	1.08 (0.91 - 1.27)	0.375424	1
Hashimoto's thyroiditis	Large for gestational age	IVW	0.89 (0.81 - 0.98)	0.85 (0.73 - 0.98)	0.0228623	0.804458	**
Hashimoto's thyroiditis	Low Apgar score at 5 minutes	IVW	1.00 (0.85 - 1.18)	1.00 (0.79 - 1.26)	0.98404	1
Hashimoto's thyroiditis	NICU admission	IVW	1.06 (0.99 - 1.12)	1.08 (0.99 - 1.18)	0.0768084	1	*
Inflammatory bowel disease	Miscarriage	IVW	1.00 (0.99 - 1.01)	1.00 (0.99 - 1.01)	0.862839	1
Inflammatory bowel disease	Stillbirth	IVW	1.00 (0.98 - 1.03)	1.00 (0.97 - 1.04)	0.815396	1
Inflammatory bowel disease	Hypertensive disorders of pregnancy	IVW	1.01 (0.99 - 1.03)	1.02 (0.99 - 1.05)	0.166384	1
Inflammatory bowel disease	Gestational diabetes mellitus	IVW	0.99 (0.97 - 1.01)	0.98 (0.95 - 1.02)	0.29935	1
Inflammatory bowel disease	Preterm birth	IVW	0.99 (0.97 - 1.00)	0.98 (0.96 - 1.01)	0.146525	1
Inflammatory bowel disease	Small for gestational age	IVW	0.99 (0.97 - 1.02)	0.99 (0.95 - 1.02)	0.523945	1
Inflammatory bowel disease	Large for gestational age	IVW	1.00 (0.97 - 1.02)	1.00 (0.96 - 1.03)	0.858512	1
Inflammatory bowel disease	Low Apgar score at 5 minutes	IVW	1.01 (0.95 - 1.08)	1.02 (0.93 - 1.12)	0.690674	1
Inflammatory bowel disease	NICU admission	IVW	0.99 (0.97 - 1.02)	0.99 (0.95 - 1.02)	0.523177	1
Multiple sclerosis	Miscarriage	IVW	1.00 (0.99 - 1.00)	1.00 (0.99 - 1.00)	0.384879	1
Multiple sclerosis	Stillbirth	IVW	1.01 (0.98 - 1.03)	1.01 (0.98 - 1.04)	0.641229	1
Multiple sclerosis	Hypertensive disorders of pregnancy	IVW	0.98 (0.97 - 0.99)	0.98 (0.96 - 0.99)	0.00515699	0.235897	**
Multiple sclerosis	Gestational diabetes mellitus	IVW	0.99 (0.98 - 1.00)	0.99 (0.97 - 1.01)	0.185592	1
Multiple sclerosis	Preterm birth	IVW	0.98 (0.97 - 0.99)	0.97 (0.95 - 0.99)	0.00287743	0.146247	**
Multiple sclerosis	Small for gestational age	IVW	0.99 (0.97 - 1.01)	0.98 (0.95 - 1.01)	0.254482	1
Multiple sclerosis	Large for gestational age	IVW	1.00 (0.98 - 1.02)	1.00 (0.97 - 1.03)	0.907011	1
Multiple sclerosis	Low Apgar score at 5 minutes	IVW	0.99 (0.93 - 1.04)	0.98 (0.90 - 1.06)	0.616737	1
Multiple sclerosis	NICU admission	IVW	0.99 (0.97 - 1.01)	0.99 (0.96 - 1.02)	0.446458	1
Psoriasis	Miscarriage	IVW	1.00 (0.99 - 1.01)	1.00 (0.99 - 1.01)	0.820374	1
Psoriasis	Stillbirth	IVW	1.00 (0.97 - 1.03)	1.00 (0.96 - 1.04)	0.942527	1
Psoriasis	Hypertensive disorders of pregnancy	IVW	1.02 (0.99 - 1.04)	1.02 (0.99 - 1.06)	0.223278	1
Psoriasis	Gestational diabetes mellitus	IVW	1.00 (0.99 - 1.02)	1.00 (0.98 - 1.02)	0.813017	1
Psoriasis	Preterm birth	IVW	1.01 (0.99 - 1.03)	1.02 (0.99 - 1.05)	0.176406	1
Psoriasis	Small for gestational age	IVW	0.99 (0.96 - 1.02)	0.98 (0.94 - 1.03)	0.389124	1
Psoriasis	Large for gestational age	IVW	1.00 (0.97 - 1.03)	1.00 (0.96 - 1.04)	0.96115	1
Psoriasis	Low Apgar score at 5 minutes	IVW	1.03 (0.95 - 1.12)	1.05 (0.93 - 1.17)	0.450024	1
Psoriasis	NICU admission	IVW	1.03 (1.00 - 1.06)	1.04 (0.99 - 1.08)	0.0955429	1
Rheumatoid arthritis	Miscarriage	IVW	1.00 (0.99 - 1.00)	1.00 (0.98 - 1.01)	0.411044	1
Rheumatoid arthritis	Stillbirth	IVW	0.99 (0.96 - 1.01)	0.98 (0.95 - 1.02)	0.260683	1
Rheumatoid arthritis	Hypertensive disorders of pregnancy	IVW	1.02 (1.01 - 1.03)	1.03 (1.01 - 1.05)	0.00672863	0.279808	**
Rheumatoid arthritis	Gestational diabetes mellitus	IVW	1.03 (1.02 - 1.05)	1.05 (1.03 - 1.07)	7.50847e-06	0.00343461	***
Rheumatoid arthritis	Preterm birth	IVW	1.02 (1.01 - 1.04)	1.03 (1.01 - 1.06)	0.00107861	0.0704845	**
Rheumatoid arthritis	Small for gestational age	IVW	1.01 (0.98 - 1.04)	1.02 (0.98 - 1.06)	0.415737	1
Rheumatoid arthritis	Large for gestational age	IVW	0.98 (0.96 - 1.00)	0.97 (0.94 - 1.01)	0.0978941	1
Rheumatoid arthritis	Low Apgar score at 5 minutes	IVW	1.03 (0.97 - 1.10)	1.05 (0.95 - 1.15)	0.319562	1
Rheumatoid arthritis	NICU admission	IVW	1.05 (1.02 - 1.08)	1.07 (1.03 - 1.11)	0.000131971	0.0120736	***
Systemic lupus erythematosus	Miscarriage	IVW	1.00 (0.99 - 1.00)	1.00 (0.99 - 1.01)	0.79655	1
Systemic lupus erythematosus	Stillbirth	IVW	1.01 (0.99 - 1.02)	1.01 (0.98 - 1.03)	0.512165	1
Systemic lupus erythematosus	Hypertensive disorders of pregnancy	IVW	1.01 (0.99 - 1.02)	1.01 (0.99 - 1.03)	0.351017	1
Systemic lupus erythematosus	Gestational diabetes mellitus	IVW	1.01 (1.00 - 1.02)	1.01 (0.99 - 1.02)	0.273002	1
Systemic lupus erythematosus	Preterm birth	IVW	1.01 (1.00 - 1.02)	1.02 (1.00 - 1.03)	0.0280998	0.856915	**
Systemic lupus erythematosus	Small for gestational age	IVW	1.01 (0.99 - 1.03)	1.01 (0.99 - 1.04)	0.304319	1
Systemic lupus erythematosus	Large for gestational age	IVW	1.00 (0.98 - 1.02)	1.00 (0.98 - 1.02)	0.933659	1
Systemic lupus erythematosus	Low Apgar score at 5 minutes	IVW	1.02 (0.98 - 1.06)	1.03 (0.97 - 1.09)	0.391465	1
Systemic lupus erythematosus	NICU admission	IVW	1.01 (1.00 - 1.03)	1.02 (1.00 - 1.04)	0.0683975	1
Systemic sclerosis	Miscarriage	IVW	1.01 (1.00 - 1.03)	1.01 (0.99 - 1.04)	0.179004	1
Systemic sclerosis	Stillbirth	IVW	0.98 (0.93 - 1.03)	0.97 (0.90 - 1.04)	0.425497	1
Systemic sclerosis	Hypertensive disorders of pregnancy	IVW	1.04 (0.99 - 1.09)	1.06 (0.99 - 1.13)	0.0845513	1
Systemic sclerosis	Gestational diabetes mellitus	IVW	0.99 (0.95 - 1.02)	0.98 (0.94 - 1.03)	0.484231	1
Systemic sclerosis	Preterm birth	IVW	1.02 (0.99 - 1.04)	1.02 (0.99 - 1.06)	0.243929	1
Systemic sclerosis	Small for gestational age	IVW	1.02 (0.97 - 1.07)	1.03 (0.96 - 1.10)	0.390977	1
Systemic sclerosis	Large for gestational age	IVW	0.98 (0.94 - 1.03)	0.98 (0.92 - 1.04)	0.471512	1
Systemic sclerosis	Low Apgar score at 5 minutes	IVW	1.07 (0.93 - 1.24)	1.10 (0.90 - 1.36)	0.350807	1
Systemic sclerosis	NICU admission	IVW	1.02 (0.95 - 1.08)	1.02 (0.93 - 1.12)	0.637164	1
Type 1 diabetes	Miscarriage	IVW	1.00 (1.00 - 1.01)	1.00 (1.00 - 1.01)	0.141306	1
Type 1 diabetes	Stillbirth	IVW	1.01 (1.00 - 1.02)	1.02 (1.00 - 1.03)	0.0480093	1	**
Type 1 diabetes	Hypertensive disorders of pregnancy	IVW	1.02 (1.01 - 1.02)	1.02 (1.01 - 1.03)	4.50768e-05	0.0103098	***
Type 1 diabetes	Gestational diabetes mellitus	IVW	1.02 (1.01 - 1.02)	1.02 (1.01 - 1.04)	0.000451951	0.0344561	***
Type 1 diabetes	Preterm birth	IVW	1.01 (1.01 - 1.02)	1.02 (1.01 - 1.03)	7.09238e-05	0.0108143	***
Type 1 diabetes	Small for gestational age	IVW	1.00 (0.99 - 1.02)	1.00 (0.98 - 1.03)	0.827404	1
Type 1 diabetes	Large for gestational age	IVW	1.00 (0.99 - 1.02)	1.00 (0.98 - 1.03)	0.777984	1
Type 1 diabetes	Low Apgar score at 5 minutes	IVW	1.04 (1.00 - 1.08)	1.05 (0.99 - 1.11)	0.0775487	1
Type 1 diabetes	NICU admission	IVW	1.03 (1.01 - 1.04)	1.04 (1.02 - 1.06)	0.000106107	0.0120736	***
Ankylosing spondylitis	Preterm birth (spontaneous)	IVW	1.00 (0.92 - 1.09)	1.01 (0.89 - 1.14)	0.920228	1
Ankylosing spondylitis	Gestational hypertension	IVW	0.93 (0.83 - 1.03)	0.90 (0.77 - 1.05)	0.169918	1
Ankylosing spondylitis	Preeclampsia	IVW	0.87 (0.76 - 1.00)	0.82 (0.67 - 1.00)	0.0461834	0.719252	**
Ankylosing spondylitis	Low birthweight	IVW	0.90 (0.82 - 1.00)	0.86 (0.75 - 1.00)	0.0467739	0.719252	**
Ankylosing spondylitis	High birthweight	IVW	1.00 (0.84 - 1.18)	1.00 (0.78 - 1.27)	0.984601	1
Coeliac disease	Preterm birth (spontaneous)	IVW	1.00 (0.98 - 1.02)	1.00 (0.97 - 1.02)	0.867619	1
Coeliac disease	Gestational hypertension	IVW	1.00 (0.97 - 1.02)	1.00 (0.96 - 1.04)	0.947415	1
Coeliac disease	Preeclampsia	IVW	0.99 (0.96 - 1.01)	0.98 (0.95 - 1.02)	0.323064	1
Coeliac disease	Low birthweight	IVW	1.00 (0.99 - 1.02)	1.00 (0.98 - 1.03)	0.766639	1
Coeliac disease	High birthweight	IVW	0.99 (0.97 - 1.01)	0.99 (0.95 - 1.02)	0.437828	1
Hashimoto's thyroiditis	Preterm birth (spontaneous)	IVW	1.06 (1.01 - 1.12)	1.09 (1.01 - 1.17)	0.0284105	0.565367	**
Hashimoto's thyroiditis	Gestational hypertension	IVW	1.08 (1.03 - 1.14)	1.12 (1.04 - 1.21)	0.00337429	0.123982	**
Hashimoto's thyroiditis	Preeclampsia	IVW	1.10 (1.02 - 1.19)	1.15 (1.03 - 1.29)	0.0134752	0.325616	**
Hashimoto's thyroiditis	Low birthweight	IVW	1.03 (0.97 - 1.09)	1.04 (0.95 - 1.13)	0.378202	1
Hashimoto's thyroiditis	High birthweight	IVW	0.95 (0.83 - 1.09)	0.93 (0.76 - 1.13)	0.446754	1
Inflammatory bowel disease	Preterm birth (spontaneous)	IVW	0.99 (0.97 - 1.01)	0.98 (0.95 - 1.01)	0.168211	1
Inflammatory bowel disease	Gestational hypertension	IVW	1.01 (0.99 - 1.03)	1.02 (0.99 - 1.05)	0.200079	1
Inflammatory bowel disease	Preeclampsia	IVW	1.01 (0.99 - 1.04)	1.02 (0.99 - 1.05)	0.23166	1
Inflammatory bowel disease	Low birthweight	IVW	1.00 (0.98 - 1.02)	1.00 (0.98 - 1.03)	0.989963	1
Inflammatory bowel disease	High birthweight	IVW	1.01 (0.98 - 1.04)	1.02 (0.98 - 1.07)	0.376113	1
Multiple sclerosis	Preterm birth (spontaneous)	IVW	0.97 (0.96 - 0.99)	0.96 (0.94 - 0.98)	0.000190758	0.021511	***
Multiple sclerosis	Gestational hypertension	IVW	0.98 (0.96 - 0.99)	0.97 (0.95 - 0.99)	0.00101291	0.0593492	**
Multiple sclerosis	Preeclampsia	IVW	0.97 (0.95 - 0.99)	0.96 (0.94 - 0.98)	0.00105987	0.0593492	**
Multiple sclerosis	Low birthweight	IVW	1.00 (0.99 - 1.01)	1.00 (0.98 - 1.02)	0.900028	1
Multiple sclerosis	High birthweight	IVW	1.01 (0.99 - 1.04)	1.02 (0.99 - 1.05)	0.252006	1
Psoriasis	Preterm birth (spontaneous)	IVW	1.01 (0.99 - 1.03)	1.02 (0.99 - 1.05)	0.193497	1
Psoriasis	Gestational hypertension	IVW	1.01 (0.99 - 1.04)	1.02 (0.98 - 1.06)	0.279862	1
Psoriasis	Preeclampsia	IVW	1.02 (0.99 - 1.05)	1.02 (0.98 - 1.07)	0.310977	1
Psoriasis	Low birthweight	IVW	1.02 (0.99 - 1.04)	1.02 (0.99 - 1.05)	0.151592	1
Psoriasis	High birthweight	IVW	0.98 (0.94 - 1.01)	0.96 (0.92 - 1.01)	0.146053	1
Rheumatoid arthritis	Preterm birth (spontaneous)	IVW	1.02 (1.00 - 1.04)	1.03 (1.00 - 1.05)	0.0339696	0.638436	**
Rheumatoid arthritis	Gestational hypertension	IVW	1.02 (1.00 - 1.04)	1.03 (1.01 - 1.05)	0.0111341	0.295117	**
Rheumatoid arthritis	Preeclampsia	IVW	1.03 (1.01 - 1.05)	1.04 (1.01 - 1.07)	0.00188146	0.0795619	**
Rheumatoid arthritis	Low birthweight	IVW	1.01 (0.99 - 1.03)	1.02 (0.99 - 1.05)	0.15967	1
Rheumatoid arthritis	High birthweight	IVW	0.99 (0.97 - 1.02)	0.99 (0.95 - 1.03)	0.579059	1
Systemic lupus erythematosus	Preterm birth (spontaneous)	IVW	1.01 (1.00 - 1.02)	1.01 (1.00 - 1.03)	0.152692	1
Systemic lupus erythematosus	Gestational hypertension	IVW	1.00 (0.99 - 1.02)	1.01 (0.99 - 1.03)	0.467905	1
Systemic lupus erythematosus	Preeclampsia	IVW	1.01 (1.00 - 1.03)	1.02 (1.00 - 1.04)	0.0395618	0.704406	**
Systemic lupus erythematosus	Low birthweight	IVW	1.01 (1.00 - 1.02)	1.02 (1.00 - 1.03)	0.0759343	1
Systemic lupus erythematosus	High birthweight	IVW	1.00 (0.98 - 1.02)	1.00 (0.97 - 1.03)	0.810854	1
Systemic sclerosis	Preterm birth (spontaneous)	IVW	1.02 (0.98 - 1.06)	1.03 (0.97 - 1.08)	0.337174	1
Systemic sclerosis	Gestational hypertension	IVW	1.05 (0.99 - 1.11)	1.07 (0.99 - 1.16)	0.108484	1
Systemic sclerosis	Preeclampsia	IVW	1.05 (1.01 - 1.09)	1.07 (1.02 - 1.13)	0.0113406	0.295117	**
Systemic sclerosis	Low birthweight	IVW	1.03 (0.97 - 1.09)	1.04 (0.96 - 1.13)	0.314749	1
Systemic sclerosis	High birthweight	IVW	0.98 (0.91 - 1.05)	0.97 (0.88 - 1.07)	0.554974	1
Type 1 diabetes	Preterm birth (spontaneous)	IVW	1.02 (1.01 - 1.02)	1.02 (1.01 - 1.03)	0.000472401	0.0399531	***
Type 1 diabetes	Gestational hypertension	IVW	1.01 (1.00 - 1.02)	1.02 (1.01 - 1.03)	0.00408922	0.125761	**
Type 1 diabetes	Preeclampsia	IVW	1.02 (1.01 - 1.03)	1.03 (1.02 - 1.04)	3.30156e-05	0.00558457	***
Type 1 diabetes	Low birthweight	IVW	1.01 (1.00 - 1.02)	1.01 (1.00 - 1.02)	0.111515	1
Type 1 diabetes	High birthweight	IVW	1.00 (0.98 - 1.02)	1.00 (0.98 - 1.03)	0.850548	1

## Sheet: ST5B - Main IVW cont
Supplementary Table 5B - Main Mendelian randomization estimates for the effects of increased log odds of autoimmune conditions on continuous pregnancy outcomes.
Estimates reflect odds ratio of pregnancy outcome per doubling in log odds of autoimmune condition. NICU = neonatal intensive care unit. IVW = inverse variance weighted.
In 'Statistical support, * indicates p<0.1 and change in odds of 5% or more, ** indicates p<0.05, *** indicates p<0.05 after correcting for multiple testing using false discovery rate.
Condition	Outcome	Approach	Beta (95% CI), doubling in log odds	Beta (95% CI), 1 unit increase in log odds	Pvalue	Pvalue FDR	Statistical support
Ankylosing spondylitis	Birthweight	IVW	0.016 (-0.023, 0.055)	0.023 (-0.034, 0.080)	0.422787	1
Ankylosing spondylitis	Gestational age	IVW	0.004 (-0.027, 0.034)	0.005 (-0.039, 0.049)	0.818243	1
Coeliac disease	Birthweight	IVW	-0.004 (-0.009, 0.001)	-0.006 (-0.013, 0.002)	0.126722	1
Coeliac disease	Gestational age	IVW	-0.001 (-0.007, 0.004)	-0.002 (-0.010, 0.006)	0.606287	1
Hashimoto's thyroiditis	Birthweight	IVW	-0.020 (-0.057, 0.018)	-0.028 (-0.082, 0.025)	0.301323	1
Hashimoto's thyroiditis	Gestational age	IVW	-0.019 (-0.037, -0.000)	-0.027 (-0.054, -0.000)	0.046345	0.719252	**
Inflammatory bowel disease	Birthweight	IVW	-0.000 (-0.008, 0.007)	-0.001 (-0.012, 0.010)	0.907871	1
Inflammatory bowel disease	Gestational age	IVW	0.003 (-0.003, 0.009)	0.004 (-0.004, 0.013)	0.321193	1
Multiple sclerosis	Birthweight	IVW	0.002 (-0.002, 0.007)	0.003 (-0.002, 0.009)	0.252299	1
Multiple sclerosis	Gestational age	IVW	0.006 (0.001, 0.011)	0.009 (0.002, 0.015)	0.0156974	0.354028	**
Psoriasis	Birthweight	IVW	-0.003 (-0.012, 0.007)	-0.004 (-0.017, 0.010)	0.597395	1
Psoriasis	Gestational age	IVW	-0.002 (-0.008, 0.005)	-0.003 (-0.012, 0.007)	0.595241	1
Rheumatoid arthritis	Birthweight	IVW	-0.008 (-0.014, -0.001)	-0.011 (-0.020, -0.002)	0.0211991	0.448226	**
Rheumatoid arthritis	Gestational age	IVW	-0.013 (-0.019, -0.007)	-0.018 (-0.027, -0.010)	3.07114e-05	0.00558457	***
Systemic lupus erythematosus	Birthweight	IVW	-0.004 (-0.010, 0.001)	-0.006 (-0.015, 0.002)	0.119872	1
Systemic lupus erythematosus	Gestational age	IVW	-0.005 (-0.007, -0.002)	-0.007 (-0.011, -0.003)	0.00122804	0.0593492	**
Systemic sclerosis	Birthweight	IVW	-0.010 (-0.029, 0.008)	-0.015 (-0.042, 0.012)	0.272313	1
Systemic sclerosis	Gestational age	IVW	-0.014 (-0.023, -0.004)	-0.020 (-0.033, -0.006)	0.00366487	0.123982	**
Type 1 diabetes	Birthweight	IVW	-0.003 (-0.007, 0.000)	-0.005 (-0.010, 0.000)	0.0713252	1
Type 1 diabetes	Gestational age	IVW	-0.003 (-0.007, 0.000)	-0.005 (-0.010, 0.000)	0.0500649	0.736386

## Sheet: ST6A - HLA & pleiotropy bin
Supplementary Table 6A - Pleiotropy-robust methods and HLA excluded Mendelian randomization estimates for the effects of increased log odds of autoimmune conditions on binary pregnancy outcomes.
Estimates reflect odds ratio of pregnancy outcome per doubling in log odds of autoimmune condition. NICU = neonatal intensive care unit. IVW = inverse variance weighted. Effects excluding HLA could not be estimated for some analyses since no HLA SNPs were available in these outcome datasets.
In 'Statistical support, * indicates p<0.1 and change in odds of 5% or more, ** indicates p<0.05, *** indicates p<0.05 after correcting for multiple testing using false discovery rate.
Condition	Outcome	Approach	OR (95% CI), doubling in log odds	OR (95% CI), 1 unit increase in log odds	Pvalue	Pvalue FDR	Statistical support
Ankylosing spondylitis	Miscarriage	Inverse variance weighted	1.01 (0.98 - 1.04)	1.01 (0.96 - 1.06)	0.647847	1
Ankylosing spondylitis	Miscarriage	MR Egger	1.04 (0.98 - 1.10)	1.06 (0.98 - 1.15)	0.182179	1
Ankylosing spondylitis	Miscarriage	Weighted median	1.02 (0.97 - 1.06)	1.03 (0.96 - 1.09)	0.428225	1
Ankylosing spondylitis	Miscarriage	HLA excluded	0.99 (0.95 - 1.04)	0.99 (0.92 - 1.06)	0.758956	1
Ankylosing spondylitis	Stillbirth	Inverse variance weighted	0.99 (0.89 - 1.11)	0.99 (0.84 - 1.16)	0.862328	1
Ankylosing spondylitis	Stillbirth	MR Egger	1.08 (0.89 - 1.30)	1.11 (0.85 - 1.46)	0.443231	1
Ankylosing spondylitis	Stillbirth	Weighted median	1.08 (0.93 - 1.26)	1.12 (0.90 - 1.39)	0.329325	1
Ankylosing spondylitis	Stillbirth	HLA excluded	0.88 (0.75 - 1.03)	0.83 (0.66 - 1.05)	0.117559	1
Ankylosing spondylitis	Hypertensive disorders of pregnancy	Inverse variance weighted	0.91 (0.82 - 1.02)	0.88 (0.75 - 1.02)	0.0971824	1	*
Ankylosing spondylitis	Hypertensive disorders of pregnancy	MR Egger	0.89 (0.73 - 1.07)	0.84 (0.64 - 1.10)	0.221965	1
Ankylosing spondylitis	Hypertensive disorders of pregnancy	Weighted median	0.93 (0.86 - 1.01)	0.91 (0.81 - 1.01)	0.0797743	1	*
Ankylosing spondylitis	Hypertensive disorders of pregnancy	HLA excluded	0.91 (0.77 - 1.08)	0.88 (0.69 - 1.12)	0.302422	1
Ankylosing spondylitis	Gestational diabetes mellitus	Inverse variance weighted	1.07 (0.99 - 1.17)	1.10 (0.98 - 1.25)	0.107118	1
Ankylosing spondylitis	Gestational diabetes mellitus	MR Egger	1.09 (0.94 - 1.26)	1.13 (0.91 - 1.39)	0.274924	1
Ankylosing spondylitis	Gestational diabetes mellitus	Weighted median	1.09 (1.00 - 1.19)	1.13 (1.00 - 1.28)	0.0566185	1	*
Ankylosing spondylitis	Gestational diabetes mellitus	HLA excluded	1.04 (0.92 - 1.19)	1.06 (0.88 - 1.28)	0.530983	1
Ankylosing spondylitis	Preterm birth	Inverse variance weighted	1.02 (0.95 - 1.09)	1.03 (0.93 - 1.13)	0.60984	1
Ankylosing spondylitis	Preterm birth	MR Egger	0.95 (0.84 - 1.06)	0.92 (0.78 - 1.09)	0.356449	1
Ankylosing spondylitis	Preterm birth	Weighted median	1.00 (0.93 - 1.08)	1.00 (0.90 - 1.12)	0.971185	1
Ankylosing spondylitis	Preterm birth	HLA excluded	1.07 (0.97 - 1.18)	1.10 (0.96 - 1.26)	0.187012	1
Ankylosing spondylitis	Small for gestational age	Inverse variance weighted	1.05 (0.94 - 1.17)	1.07 (0.91 - 1.25)	0.428566	1
Ankylosing spondylitis	Small for gestational age	MR Egger	0.96 (0.79 - 1.16)	0.94 (0.71 - 1.23)	0.64232	1
Ankylosing spondylitis	Small for gestational age	Weighted median	1.05 (0.90 - 1.23)	1.08 (0.86 - 1.35)	0.524892	1
Ankylosing spondylitis	Small for gestational age	HLA excluded	1.08 (0.92 - 1.27)	1.12 (0.89 - 1.42)	0.325154	1
Ankylosing spondylitis	Large for gestational age	Inverse variance weighted	1.06 (0.94 - 1.19)	1.09 (0.92 - 1.28)	0.332066	1
Ankylosing spondylitis	Large for gestational age	MR Egger	1.02 (0.84 - 1.25)	1.03 (0.77 - 1.38)	0.83415	1
Ankylosing spondylitis	Large for gestational age	Weighted median	0.99 (0.87 - 1.13)	0.99 (0.82 - 1.20)	0.896712	1
Ankylosing spondylitis	Large for gestational age	HLA excluded	1.08 (0.92 - 1.27)	1.11 (0.88 - 1.41)	0.373923	1
Ankylosing spondylitis	Low Apgar score at 5 minutes	Inverse variance weighted	1.40 (1.04 - 1.88)	1.62 (1.06 - 2.49)	0.0253945	1	**
Ankylosing spondylitis	Low Apgar score at 5 minutes	MR Egger	1.15 (0.70 - 1.91)	1.23 (0.59 - 2.55)	0.583096	1
Ankylosing spondylitis	Low Apgar score at 5 minutes	Weighted median	1.21 (0.79 - 1.85)	1.32 (0.71 - 2.43)	0.378767	1
Ankylosing spondylitis	Low Apgar score at 5 minutes	HLA excluded	1.69 (1.09 - 2.63)	2.14 (1.13 - 4.03)	0.0189208	0.932451	**
Ankylosing spondylitis	NICU admission	Inverse variance weighted	0.93 (0.83 - 1.03)	0.89 (0.76 - 1.05)	0.167195	1
Ankylosing spondylitis	NICU admission	MR Egger	0.90 (0.75 - 1.09)	0.86 (0.66 - 1.12)	0.280817	1
Ankylosing spondylitis	NICU admission	Weighted median	0.93 (0.80 - 1.07)	0.90 (0.73 - 1.11)	0.309967	1
Ankylosing spondylitis	NICU admission	HLA excluded	0.94 (0.80 - 1.10)	0.91 (0.72 - 1.15)	0.417275	1
Ankylosing spondylitis	Preterm birth (spontaneous)	Inverse variance weighted	1.00 (0.92 - 1.09)	1.01 (0.89 - 1.14)	0.920228	1
Ankylosing spondylitis	Preterm birth (spontaneous)	MR Egger	0.93 (0.81 - 1.08)	0.90 (0.73 - 1.11)	0.346084	1
Ankylosing spondylitis	Preterm birth (spontaneous)	Weighted median	1.01 (0.91 - 1.12)	1.01 (0.87 - 1.18)	0.890849	1
Ankylosing spondylitis	Preterm birth (spontaneous)	HLA excluded	1.03 (0.91 - 1.17)	1.04 (0.87 - 1.25)	0.644212	1
Ankylosing spondylitis	Gestational hypertension	Inverse variance weighted	0.93 (0.83 - 1.03)	0.90 (0.77 - 1.05)	0.169918	1
Ankylosing spondylitis	Gestational hypertension	MR Egger	0.92 (0.76 - 1.11)	0.89 (0.68 - 1.16)	0.388771	1
Ankylosing spondylitis	Gestational hypertension	Weighted median	0.96 (0.88 - 1.05)	0.95 (0.83 - 1.08)	0.411695	1
Ankylosing spondylitis	Gestational hypertension	HLA excluded	0.93 (0.79 - 1.10)	0.90 (0.71 - 1.14)	0.397484	1
[truncated: 497 more rows]

## Sheet: ST6B - HLA & pleiotropy cont
Supplementary Table 6B - Pleiotropy-robust methods and HLA excluded Mendelian randomization estimates for the effects of increased log odds of autoimmune conditions on continuous pregnancy outcomes.
[truncated: 82 more rows]

[truncated: 13 more sheets: ST7A - Steiger binary, ST7B - Steiger cont, ST8A - Fetal effects binary, ST8B - Fetal effects cont, ST9A - Leave-one-study-out b, ST9B - Leave-one-study-out con, ST10A - Leave-one-SNP-out b, ST10B - Leave-one-SNP-out cont, ST11 - Heterogeneity, ST12 - Steiger tests, ST13A - Sample overlap binary, ST13B - Sample overlap cont, ST14 - Phenome scan]
